# Supplementary material for: Breakdown of supersaturation barrier links protein folding to amyloid formation
Source: Commun Biol. 2021 Jan 26;4:120. doi: 10.1038/s42003-020-01641-6 (PMC7838177; doi:10.1038/s42003-020-01641-6)
Supplement: Supplementary file 5 — Supplementary Data 1 [file 42003_2020_1641_MOESM5_ESM.xlsx]

## Sheet: Fig1a, Suppl. Fig2a
VL																								HEWL																								RNaseA
With stirring												Without stirring												With stirring												Without stirring												With stirring
1st				2nd				3rd				1st				2nd				3rd				1st				2nd				3rd				1st				2nd				3rd				1st
Temp. (℃)	Time (h)	ThT (a.u.)	LS (a.u.)	Temp. (℃)	Time (h)	ThT (a.u.)	LS (a.u.)	Temp. (℃)	Time (h)	ThT (a.u.)	LS (a.u.)	Temp. (℃)	Time (h)	ThT (a.u.)	LS (a.u.)	Temp. (℃)	Time (h)	ThT (a.u.)	LS (a.u.)	Temp. (℃)	Time (h)	ThT (a.u.)	LS (a.u.)	Temp. (℃)	Time (h)	ThT (a.u.)	LS (a.u.)	Temp. (℃)	Time (h)	ThT (a.u.)	LS (a.u.)	Temp. (℃)	Time (h)	ThT (a.u.)	LS (a.u.)	Temp. (℃)	Time (h)	ThT (a.u.)	LS (a.u.)	Temp. (℃)	Time (h)	ThT (a.u.)	LS (a.u.)	Temp. (℃)	Time (h)	ThT (a.u.)	LS (a.u.)	Temp. (℃)	Time (h)
27.68	0	0	13.81	27.42	0	0	14.99	27.59	0	0	20.39	27.14	0	0.994	8.62	27.02	0	0.421	8.95	27.75	0	0	1.94	28.17	0	0	4.33	26.36	0	0.566	13.13	27.76	0	0	4.62	28.54	0	0	26.73	27.83	0	0.381	2.52	28.71	0	0	9.04	27.3	0
28.03	0.0333333	0	9.02	27.71	0.0333333	0	12.1	27.81	0.0333333	0	10.99	27.21	0.0333333	1.013	9.16	26.76	0.0333333	0.373	8.77	27.83	0.0333333	0	2.91	28.12	0.0333333	0	4.32	26.69	0.0333333	0.504	10.87	27.93	0.0333333	0	5.01	28.41	0.0333333	0	26.66	27.61	0.0333333	0.574	3.8	28.48	0.0333333	0	12.06	27.7	0.0333333
28.53	0.0666667	0	13.51	28.41	0.0666667	0	14.41	28.51	0.0666667	0	14.56	27.44	0.0666667	1.147	11.8	27.6	0.0666667	0.403	9.05	28.47	0.0666667	0	3.1	28.63	0.0666667	0	1.99	27.26	0.0666667	0.608	13.96	28.46	0.0666667	0	4.28	29.18	0.0666667	0	27.5	28.18	0.0666667	0.519	3.97	29.01	0.0666667	0	14.95	29.9	0.0666667
29.66	0.1	0	13.84	29.28	0.1	0	15.48	29.59	0.1	0	16.67	28.91	0.1	1.149	11.18	28.54	0.1	0.421	11.89	29.37	0.1	0	1.43	29.68	0.1	0	19.54	28.35	0.1	0.626	18.43	29.46	0.1	0	4.4	30.38	0.1	0	27.39	28.88	0.1	0.582	4.71	30.05	0.1	0	8.97	32.4	0.1
30.78	0.133333	0	21.97	30.45	0.133333	0	26.43	30.73	0.133333	0	17.33	30.24	0.133333	1.164	9.16	29.86	0.133333	0.475	12.78	30.61	0.133333	0	9.33	30.84	0.133333	0	44.54	29.58	0.133333	0.732	22.54	30.72	0.133333	0	4.2	31.5	0.133333	0	27.72	30.14	0.133333	0.69	4.71	31.15	0.133333	0	8.23	34.9	0.133333
32.17	0.166667	0	16.97	31.69	0.166667	0	17.94	32.04	0.166667	0	16.81	31.66	0.166667	1.343	13	31.17	0.166667	0.435	11.52	31.89	0.166667	0	13.29	32.08	0.166667	0	17.51	30.95	0.166667	0.809	21.28	32.02	0.166667	0	3.74	32.88	0.166667	0	27.41	31.49	0.166667	0.773	5.85	32.45	0.166667	0	8.26	36.7	0.166667
33.57	0.2	0	16.28	33	0.2	0	20.71	33.38	0.2	0	21.93	33.13	0.2	1.327	9.54	32.55	0.2	0.521	9.39	33.2	0.2	0	1.8	33.4	0.2	0	2.83	32.4	0.2	0.823	21.74	33.43	0.2	0	8.78	34.3	0.2	0	28.38	32.89	0.2	0.781	6.08	33.81	0.2	0	8.26	38.7	0.2
34.96	0.233333	0	16.93	34.35	0.233333	0	21.82	34.85	0.233333	0	19.6	34.62	0.233333	1.504	9.08	33.92	0.233333	0.566	10.3	34.62	0.233333	0	1.41	34.8	0.233333	0	7.76	33.8	0.233333	0.901	23.84	34.86	0.233333	0	5.63	35.69	0.233333	0	28.06	34.61	0.233333	0.754	6.25	35.21	0.233333	0	7.83	40.6	0.233333
36.42	0.266667	0	19.76	35.74	0.266667	0	21.16	36.33	0.266667	0	19.48	36.2	0.266667	1.426	10.09	35.27	0.266667	0.636	10.4	36.04	0.266667	0	1.39	36.23	0.266667	0	5.12	35.24	0.266667	1.007	25.18	36.29	0.266667	0	43.16	37.22	0.266667	0	27.15	36.26	0.266667	0.967	6.45	36.64	0.266667	0	7.73	42.4	0.266667
37.85	0.3	0	17.26	37.12	0.3	0	20.28	37.71	0.3	0	22.61	37.69	0.3	1.488	11.35	36.67	0.3	0.723	11.2	37.44	0.3	0	2.32	37.67	0.3	0	4.88	36.7	0.3	1.087	50	37.77	0.3	0	6.4	38.7	0.3	0	27.82	37.63	0.3	0.872	8.07	38.29	0.3	0	8.45	44.4	0.3
39.3	0.333333	0	17.07	38.44	0.333333	0	19.12	38.71	0.333333	0	31.06	39.27	0.333333	1.698	10.96	38.07	0.333333	0.843	11.22	38.88	0.333333	0	1.56	39.12	0.333333	0	75.34	38.29	0.333333	1.099	29.94	39.21	0.333333	0	6.56	40.25	0.333333	0	27.25	39.37	0.333333	0.946	8.47	40.07	0.333333	0	7.71	46.1	0.333333
40.79	0.366667	0	18.12	39.84	0.366667	0	19.64	39.85	0.366667	0	20.33	40.85	0.366667	1.863	11.07	39.55	0.366667	0.881	9.84	40.31	0.366667	0	0.71	40.64	0.366667	0	3.76	39.82	0.366667	1.169	29.42	40.75	0.366667	0	6.29	41.8	0.366667	0	27.57	40.64	0.366667	1.24	9.36	41.6	0.366667	0	6.73	48.1	0.366667
42.22	0.4	0	18.83	41.18	0.4	0	19.8	41.28	0.4	0	24.08	42.37	0.4	1.782	10.64	41	0.4	0.865	14.42	41.79	0.4	0	2.13	42.1	0.4	0	5.37	41.41	0.4	1.349	30.06	42.18	0.4	0	8.11	43.34	0.4	0	26.68	42.19	0.4	1.249	9.38	42.94	0.4	0	7	50	0.4
43.8	0.433333	0	17.56	42.66	0.433333	0	19.72	42.74	0.433333	0	21.09	43.9	0.433333	1.915	10.42	42.41	0.433333	0.952	13.76	43.25	0.433333	0	2.58	43.55	0.433333	0	5.38	42.83	0.433333	1.459	33.67	43.74	0.433333	0	9.91	44.89	0.433333	0	26.88	44.02	0.433333	1.414	11.25	44.23	0.433333	0	7.8	51.7	0.433333
45.18	0.466667	0	21.53	44.02	0.466667	0	18.31	43.63	0.466667	0	24.78	45.52	0.466667	1.936	12.05	43.73	0.466667	1.18	13.97	44.7	0.466667	0	0.86	44.93	0.466667	0	5.45	44.35	0.466667	1.695	36.88	45.22	0.466667	0	12.33	46.41	0.466667	0	27.21	45.87	0.466667	1.62	11.62	46.18	0.466667	0	7.42	53.5	0.466667
46.69	0.5	0	16.67	46.23	0.5	0	19.58	45.37	0.5	0	22.89	47.01	0.5	2.149	11.43	45.22	0.5	1.11	15.12	46.2	0.5	0	1.53	46.44	0.5	0	6.26	45.83	0.5	1.728	35.35	46.66	0.5	0	9.15	47.96	0.5	0	25.13	47.44	0.5	1.814	10.91	47.79	0.5	0	6.91	55.3	0.5
48.25	0.533333	0	17.88	47.75	0.533333	0	19.24	47.03	0.533333	0	27.25	48.49	0.533333	2.025	11.76	46.75	0.533333	1.18	18.51	47.65	0.533333	0	1.66	47.94	0.533333	0	5.61	47.38	0.533333	1.895	38.56	48.09	0.533333	0	17.15	49.5	0.533333	0	27.22	49.22	0.533333	1.919	14.11	49.53	0.533333	0	6.13	57.1	0.533333
49.73	0.566667	0	17.79	49.19	0.566667	0	23.87	48.53	0.566667	0	41.28	50.12	0.566667	2.256	11.57	48.28	0.566667	1.12	20.42	49.03	0.566667	0	3.32	49.43	0.566667	0	3.8	48.94	0.566667	2.029	34.37	49.69	0.566667	0	5145.46	51.13	0.566667	0	26.11	49.68	0.566667	2.002	11.56	50.77	0.566667	0	5.37	59	0.566667
51.27	0.6	0	17.16	50.6	0.6	0	20.54	49.99	0.6	0	26.42	51.78	0.6	2.458	11.8	49.57	0.6	1.521	19.99	50.53	0.6	0	1.21	50.88	0.6	0	4.34	50.64	0.6	2.008	35.72	51.27	0.6	0	10.64	52.69	0.6	0	25.89	51.02	0.6	2.142	12.04	52.55	0.6	0	6.26	60.6	0.6
52.02	0.633333	0	19.03	52.13	0.633333	0	21.15	51.48	0.633333	0	50.52	53.33	0.633333	2.515	11.84	50.97	0.633333	1.629	23.09	52.01	0.633333	0	4.41	52.39	0.633333	0.157	16.49	52.15	0.633333	2.35	36.61	52.81	0.633333	1.253	681.06	54.33	0.633333	0	27.1	52.56	0.633333	2.377	12.79	54.25	0.633333	0	6.22	62.4	0.633333
53.48	0.666667	0	18.53	53.83	0.666667	0	22.7	52.87	0.666667	0	24.16	54.91	0.666667	2.546	12.48	52.73	0.666667	1.689	24.59	53.52	0.666667	0	5.06	53.89	0.666667	5.168	46.44	53.69	0.666667	2.306	41.03	54.32	0.666667	3.563	62.96	55.9	0.666667	0	26.44	54.12	0.666667	2.361	12.97	55.38	0.666667	0	6.06	64.1	0.666667
53.64	0.7	0	22.42	55.18	0.7	0	18.96	54.47	0.7	0	30.19	56.54	0.7	2.614	14.2	54.48	0.7	1.686	26.59	55.05	0.7	0	6.02	55.45	0.7	8.228	111.94	55.25	0.7	2.367	37.56	55.84	0.7	12.833	190.26	57.47	0.7	0	26.78	55.76	0.7	2.611	13.23	56.62	0.7	0	5.89	65.7	0.7
56.19	0.733333	0	23	56.56	0.733333	0	24.62	57.18	0.733333	0	33.15	58.01	0.733333	2.768	14.65	55.73	0.733333	1.852	28.21	56.72	0.733333	0	8.85	57.04	0.733333	15.758	243.64	56.91	0.733333	2.549	37.41	57.46	0.733333	30.503	392.96	59.11	0.733333	0	26.24	57.32	0.733333	2.623	13.07	57.97	0.733333	0	5.83	67.9	0.733333
58.15	0.766667	0	31.54	58.31	0.766667	0	35.3	58.9	0.766667	0	51.07	59.52	0.766667	2.979	15.67	57.26	0.766667	1.951	30.07	58.25	0.766667	0.057	7.75	58.52	0.766667	27.828	359.04	58.57	0.766667	2.835	37.03	59.06	0.766667	52.463	643.36	60.68	0.766667	0	26.32	59.04	0.766667	2.767	14.15	60.8	0.766667	0	5.68	69.6	0.766667
60.62	0.8	0	85.81	59.66	0.8	0	50.34	59.61	0.8	0	1211.62	61.28	0.8	3.261	15.53	59.03	0.8	2.034	28.64	59.65	0.8	0	8.61	60.25	0.8	46.248	569.44	60.26	0.8	3.355	48.52	60.62	0.8	90.603	1012.46	62.3	0.8	0	25.55	60.72	0.8	3.123	15.05	62.51	0.8	0	6.63	71.3	0.8
62.25	0.833333	0	266.41	60.32	0.833333	0	90.39	61.11	0.833333	0.407	239.02	62.89	0.833333	3.187	15.36	60.67	0.833333	2.092	29.19	61.27	0.833333	0.122	9.96	62.01	0.833333	72.428	899.74	61.99	0.833333	5.196	93.09	62.47	0.833333	144.603	1485.46	64.08	0.833333	0	25.58	62.42	0.833333	3.113	14.03	63.62	0.833333	0	6.24	73.2	0.833333
62.94	0.866667	0.902	434.91	62.76	0.866667	0	232.69	63.64	0.866667	1.927	372.02	64.6	0.866667	3.375	15.47	62.04	0.866667	2.34	29.97	62.51	0.866667	0.224	10.23	63.62	0.866667	115.218	1316.24	63.49	0.866667	8.988	205.69	64.09	0.866667	235.003	2185.46	65.88	0.866667	0	26.25	64.14	0.866667	3.411	15.67	65.86	0.866667	0	6.12	74.5	0.866667
64.35	0.9	2.655	583.21	64.72	0.9	0.102	413.99	65.15	0.9	4.509	682.62	66.19	0.9	3.583	16.3	63.9	0.9	2.258	13.74	64.35	0.9	0.413	6.55	65.12	0.9	179.118	1894.24	65.08	0.9	13.647	318.69	65.71	0.9	369.103	3361.46	67.61	0.9	0	26.34	65.8	0.9	3.566	15.84	67.75	0.9	0	6.26	76.3	0.9
65.77	0.933333	5.879	710.61	66.57	0.933333	1.828	533.99	67.25	0.933333	9.779	821.52	67.84	0.933333	3.599	15.65	67.11	0.933333	2.43	13.53	65.83	0.933333	0.48	6.66	66.75	0.933333	267.018	2625.24	66.88	0.933333	19.977	500.79	67.23	0.933333	556.603	4002.46	69.22	0.933333	0	25.83	67.4	0.933333	3.852	16.39	69.5	0.933333	0	6.56	77.8	0.933333
67.47	0.966667	15.729	749.21	68.19	0.966667	6.782	605.39	67.55	0.966667	22.309	953.12	69.55	0.966667	3.967	15.08	67.55	0.966667	2.511	12.21	67.57	0.966667	0.522	6.09	68.35	0.966667	396.318	3614.24	68.58	0.966667	28.817	752.99	68.84	0.966667	793.103	5267.46	70.9	0.966667	0	25.28	69.07	0.966667	3.97	17.13	70.98	0.966667	0	7.09	79.8	0.966667
70.51	1	30.519	957.61	70	1	16.832	684.59	70.62	1	40.549	2122.62	71.08	1	4.049	14.91	69.32	1	2.681	11.45	69.25	1	0.411	4.18	70.01	1	560.618	4670.24	70.2	1	46.797	1439.29	70.4	1	1030	6767.46	72.47	1	0	26.09	70.68	1	4.076	17.53	72.7	1	0	6.66	80.8	1
72.08	1.03333	57.189	1205.41	71.62	1.03333	30.052	749.09	72.51	1.03333	64.869	1304.62	72.74	1.03333	4.323	14.48	72.14	1.03333	2.934	11.5	70.75	1.03333	0.923	3.88	71.48	1.03333	738.518	5824.24	71.76	1.03333	64.937	1485.29	72.08	1.03333	1212	8168.46	74.24	1.03333	0	26.48	72.29	1.03333	4.318	18.14	74.21	1.03333	0	7.2	82.7	1.03333
73.6	1.06667	94.009	1366.41	73.11	1.06667	47.062	811.09	74.14	1.06667	95.269	1323.62	74.49	1.06667	4.305	12.34	74.14	1.06667	2.871	10.6	72.36	1.06667	0.72	1.66	73.11	1.06667	913.418	7246.24	73.38	1.06667	105.247	2389.29	73.67	1.06667	1291	9174.46	75.92	1.06667	0	27.17	73.88	1.06667	4.441	17.14	75.32	1.06667	0	6.25	83.8	1.06667
75.25	1.1	103.809	1233.41	74.83	1.1	57.862	777.79	75.69	1.1	127.869	2568.62	76.11	1.1	4.616	12.29	75.6	1.1	3.307	10.9	73.73	1.1	1.023	1.68	74.71	1.1	1049.22	8476.24	74.97	1.1	137.547	2959.29	75.2	1.1	1313	9727.46	77.63	1.1	0	26.37	75.54	1.1	4.835	18.87	77.59	1.1	0	6.79	85	1.1
76.95	1.13333	114.009	1331.41	76.32	1.13333	69.702	2332.19	77.24	1.13333	125.169	2492.62	77.68	1.13333	4.727	12.06	75.56	1.13333	3.078	10.31	75.43	1.13333	0.849	1.57	76.23	1.13333	1104.22	9921.14	76.43	1.13333	164.247	3544.29	76.68	1.13333	1323	9928.36	79.37	1.13333	0	25.59	77.08	1.13333	4.799	18.76	79.29	1.13333	0	6.78	86.7	1.13333
78.25	1.16667	115.109	1363.41	76.29	1.16667	110.722	1388.19	78.8	1.16667	129.669	3078.62	79.28	1.16667	4.857	13.02	76.43	1.16667	3.434	9.81	76.8	1.16667	0.996	1.39	77.42	1.16667	1134.22	9921.14	77.98	1.16667	273.847	5521.29	78.17	1.16667	1316	9928.36	78.8	1.16667	0	26.71	78.39	1.16667	5.478	19.56	81.26	1.16667	0	6.33	87.4	1.16667
79.04	1.2	124.409	1514.41	78.87	1.2	107.622	1342.19	80.17	1.2	131.769	1678.62	80.7	1.2	5.296	12.86	77.84	1.2	3.474	11.19	78.19	1.2	1.25	0.63	78.88	1.2	1140.22	9921.14	79.28	1.2	289.447	6229.29	79.62	1.2	1297	9928.36	82.22	1.2	0	26.13	79.95	1.2	5.087	20.38	81.9	1.2	0	8.8	88.1	1.2
80.42	1.23333	118.709	1499.41	79.28	1.23333	106.422	1349.19	80.91	1.23333	133.869	1735.62	81.7	1.23333	5.238	12.77	78.71	1.23333	3.463	10.55	79.07	1.23333	1.432	0.75	79.81	1.23333	1148.22	9921.14	80.03	1.23333	368.647	8849.29	80.47	1.23333	1290	9928.36	82.76	1.23333	0	26.72	80.8	1.23333	5.573	20.15	83.29	1.23333	0	7.1	88.3	1.23333
80.95	1.26667	116.309	1469.41	80.43	1.26667	96.822	1246.19	81.37	1.26667	132.769	2525.62	82.16	1.26667	5.393	12.65	79.06	1.26667	3.861	10.5	79.28	1.26667	1.335	0.63	80.11	1.26667	1183.22	9921.14	80.39	1.26667	453.847	9960.19	80.85	1.26667	1306	9928.36	83.19	1.26667	0	40.18	80.93	1.26667	5.92	20.3	83.68	1.26667	0	7.09	87.9	1.26667
81.22	1.3	114.909	1678.41	80.33	1.3	86.582	1108.19	81.58	1.3	131.369	2698.62	82.42	1.3	5.88	13.29	79.28	1.3	4.085	10.79	79.59	1.3	1.693	1.76	80.17	1.3	1198.22	9921.14	80.49	1.3	421.947	9960.19	80.96	1.3	1310	9928.36	83.42	1.3	0	25.94	81.24	1.3	6.221	21.29	83.78	1.3	0.02	7.35	88.6	1.3
81.28	1.33333	109.509	1444.41	80.42	1.33333	75.992	971.09	81.26	1.33333	142.369	1916.62	82.39	1.33333	5.73	13.47	79.32	1.33333	4.196	10.67	79.58	1.33333	1.787	0.84	80.37	1.33333	1212.22	9921.14	80.73	1.33333	371.047	9960.19	81.09	1.33333	1315	9928.36	83.39	1.33333	0	27.45	81.43	1.33333	6.32	21.18	83.99	1.33333	0	7.36	88.6	1.33333
81.12	1.36667	105.409	1331.41	80.7	1.36667	67.112	876.09	81.76	1.36667	141.169	1911.62	82.41	1.36667	6.068	13.53	79.32	1.36667	4.286	10.56	79.71	1.36667	1.871	1.63	80.53	1.36667	1216.22	9921.14	80.8	1.36667	441.947	9960.19	81.1	1.36667	1330	9928.36	83.38	1.36667	0	26.61	81.4	1.36667	6.692	22.43	84.05	1.36667	0.19	7.01	88.6	1.36667
81.29	1.4	100.609	1333.41	80.84	1.4	62.762	842.19	81.77	1.4	140.169	1910.62	82.85	1.4	6.275	14	79.18	1.4	4.66	11.33	79.64	1.4	1.998	1.59	80.63	1.4	1247.22	9921.14	80.84	1.4	420.247	9960.19	81.09	1.4	1340	9928.36	83.6	1.4	0	27.55	81.44	1.4	6.77	22.91	83.99	1.4	0.53	8.25	88.6	1.4
81.43	1.43333	95.709	1441.41	80.96	1.43333	55.272	746.39	81.8	1.43333	140.469	1909.62	82.52	1.43333	6.496	14.02	79.87	1.43333	4.616	11.31	79.72	1.43333	2.317	1.59	80.53	1.43333	1247.22	9921.14	80.78	1.43333	437.947	9960.19	81.2	1.43333	1351	9928.36	83.66	1.43333	0	26.97	81.43	1.43333	7.024	21.96	83.93	1.43333	0.44	7.46	88.6	1.43333
81.45	1.46667	94.809	1370.41	80.89	1.46667	48.422	653.29	82.22	1.46667	137.369	2087.62	82.6	1.46667	7.028	14.25	79.48	1.46667	4.862	11.58	79.86	1.46667	2.613	2.95	80.59	1.46667	1253.22	9921.14	80.99	1.46667	454.047	9960.19	81.16	1.46667	1358	9928.36	83.61	1.46667	0	27.34	81.43	1.46667	7.704	23.95	84.23	1.46667	0.64	7.52	88.6	1.46667
81.49	1.5	98.009	1190.41	81.06	1.5	41.162	558.79	81.92	1.5	136.469	1896.62	82.54	1.5	7.122	14.58	81.41	1.5	5.134	11.8	80.04	1.5	2.719	2.06	80.81	1.5	1263.22	9921.14	80.88	1.5	451.347	9960.19	81.18	1.5	1357	9928.36	83.73	1.5	0	28.04	81.66	1.5	7.695	24.37	84.14	1.5	0.71	8.29	88.7	1.5
81.55	1.53333	99.509	1271.41	80.91	1.53333	35.352	617.89	82.16	1.53333	136.169	1887.62	82.48	1.53333	7.322	16.26	81.95	1.53333	5.352	12.14	79.95	1.53333	2.881	2.9	80.94	1.53333	1280.22	9921.14	81.02	1.53333	442.347	9960.19	81.16	1.53333	1373	9928.36	83.69	1.53333	0	27.68	81.53	1.53333	8.184	23.16	84.12	1.53333	0.88	9.18	88.8	1.53333
81.54	1.56667	94.409	1228.41	80.86	1.56667	35.452	475.09	82.25	1.56667	135.069	1900.62	82.64	1.56667	7.695	15.81	82.08	1.56667	5.118	11.91	79.94	1.56667	3.006	2.88	80.93	1.56667	1268.22	9921.14	81.19	1.56667	464.547	9960.19	81.16	1.56667	1382	9928.36	83.82	1.56667	0	27.25	81.47	1.56667	8.323	24.7	84.17	1.56667	1.41	7.65	89.2	1.56667
81.46	1.6	93.909	1605.41	80.82	1.6	34.752	489.79	82.22	1.6	134.869	1894.62	82.66	1.6	7.759	15.26	82.15	1.6	5.857	13.47	80.04	1.6	2.994	3.16	80.87	1.6	1278.22	9921.14	81.23	1.6	467.547	9960.19	81.38	1.6	1396	9928.36	83.77	1.6	0	28.39	81.57	1.6	8.812	24.32	84.2	1.6	1.14	9.05	89.5	1.6
81.43	1.63333	88.659	1186.41	80.74	1.63333	31.492	1259.19	82.09	1.63333	133.869	1902.62	82.69	1.63333	7.865	15.87	80	1.63333	5.753	12.71	79.72	1.63333	3.407	2.88	81.02	1.63333	1296.22	9921.14	81.02	1.63333	439.547	9960.19	81.29	1.63333	1410	9928.36	83.75	1.63333	0.06	28.27	81.61	1.63333	8.569	24.89	84.29	1.63333	1.65	9.45	89.7	1.63333
81.51	1.66667	83.829	2218.41	80.83	1.66667	31.082	424.79	82.13	1.66667	137.069	2268.62	82.67	1.66667	8.081	16	79.84	1.66667	5.91	12.82	79.79	1.66667	3.479	3.15	81	1.66667	1298.22	9921.14	81.14	1.66667	419.447	9960.19	81.41	1.66667	1408	9928.36	82.89	1.66667	0.51	28.52	81.71	1.66667	8.934	25.48	84.25	1.66667	1.77	10.14	89.7	1.66667
79.45	1.7	83.769	1128.41	80.75	1.7	28.492	1496.19	82.01	1.7	137.469	1959.62	82.45	1.7	8.582	16.27	79.63	1.7	6.202	12.76	79.67	1.7	3.664	2.96	80.94	1.7	1312.22	9921.14	80.75	1.7	410.847	9960.19	81.21	1.7	1411	9928.36	82.31	1.7	0.43	28.37	81.55	1.7	9.475	25.32	84.09	1.7	1.8	9.6	88.7	1.7
78.76	1.73333	95.109	1243.41	79.92	1.73333	26.132	345.29	81.06	1.73333	138.469	1957.62	81.47	1.73333	8.807	16.74	78.64	1.73333	5.996	13.11	78.81	1.73333	4.164	3.65	80.22	1.73333	1336.22	9921.14	80.14	1.73333	417.247	9960.19	80.23	1.73333	1441	9928.36	82.48	1.73333	0.47	29.43	80.64	1.73333	9.891	26.35	83.04	1.73333	2.24	11.01	85.2	1.73333
79.13	1.76667	105.309	1348.41	78.63	1.76667	32.982	512.19	79.93	1.76667	141.169	1958.62	80.08	1.76667	9.165	17.88	77.36	1.76667	6.473	13.49	77.56	1.76667	4.334	4.36	78.9	1.76667	1388.22	9921.14	78.81	1.76667	455.047	9960.19	78.93	1.76667	1490	9928.36	81.25	1.76667	0.76	29.89	79.41	1.76667	9.891	26.4	81.7	1.76667	2.29	10.83	81	1.76667
77.6	1.8	122.109	1559.41	77.11	1.8	41.532	531.79	78.28	1.8	148.969	2047.62	78.75	1.8	9.667	17.67	75.96	1.8	6.573	13.42	76.07	1.8	4.364	4.02	77.69	1.8	1438.22	9921.14	77.43	1.8	441.347	9960.19	77.79	1.8	1557	9928.36	79.83	1.8	0.44	29.83	77.92	1.8	9.951	26.28	80.07	1.8	2.62	11.18	75.9	1.8
76.09	1.83333	118.609	1458.41	75.76	1.83333	66.722	1035.19	76.77	1.83333	165.769	2228.62	77.26	1.83333	9.818	17.38	74.75	1.83333	6.84	14.01	74.64	1.83333	4.214	4.45	76.2	1.83333	1410.22	9921.14	75.91	1.83333	488.347	9960.19	76.17	1.83333	1614	9928.36	78.16	1.83333	0.84	29.78	76.57	1.83333	10.481	27.82	78.52	1.83333	2.45	10.79	71.3	1.83333
74.61	1.86667	121.709	1462.41	74.25	1.86667	68.202	937.49	74.9	1.86667	176.769	2289.62	75.72	1.86667	9.819	16.99	73.27	1.86667	6.893	14.5	73.14	1.86667	4.854	4.19	74.76	1.86667	1359.22	9921.14	74.49	1.86667	477.447	9960.19	74.76	1.86667	1660	9928.36	76.11	1.86667	0.95	30.77	74.96	1.86667	10.771	27.21	76.95	1.86667	2.47	10.69	66.5	1.86667
73.16	1.9	124.209	1427.41	72.46	1.9	69.172	892.19	73.81	1.9	176.369	2268.62	74.17	1.9	9.989	18.08	71.88	1.9	7.376	14.26	71.67	1.9	4.764	4.48	73.29	1.9	1507.22	9921.14	73.02	1.9	455.447	9960.19	73.28	1.9	1731	9928.36	75.05	1.9	1.37	29.79	73.54	1.9	11.081	28.2	75.37	1.9	3.35	11.17	61.3	1.9
71.62	1.93333	129.209	1470.41	70.86	1.93333	67.722	796.99	72.31	1.93333	179.369	2258.62	72.77	1.93333	10.159	18.44	70.51	1.93333	7.355	14.24	70.25	1.93333	5.104	5.02	71.78	1.93333	1548.22	9921.14	71.62	1.93333	447.647	9960.19	71.69	1.93333	1771	9928.36	73.54	1.93333	1.43	30.13	72.03	1.93333	11.111	28.21	73.74	1.93333	3.36	11.38	56.6	1.93333
69.39	1.96667	146.109	1653.41	69.43	1.96667	64.452	781.59	70.79	1.96667	179.169	2221.62	71.21	1.96667	10.669	18.72	69.04	1.96667	7.397	14.85	68.74	1.96667	5.084	5.46	70.39	1.96667	1651.22	9921.14	70.14	1.96667	446.647	9960.19	70.26	1.96667	1819	9928.36	71.89	1.96667	1.4	30.52	70.52	1.96667	11.291	28.76	72.14	1.96667	3.05	13.12	51.9	1.96667
68.16	2	147.909	1649.41	67.87	2	74.062	949.79	69.19	2	181.569	2225.62	69.52	2	11.149	20.1	67.48	2	7.826	14.82	67.36	2	5.414	5.45	68.85	2	1691.22	9921.14	68.62	2	478.147	9960.19	68.74	2	1874	9928.36	70.24	2	1.64	30.31	69.63	2	11.471	28.4	70.48	2	3.39	13.02	47.2	2
66.87	2.03333	148.009	1641.41	66.47	2.03333	71.272	835.99	67.72	2.03333	182.669	2185.62	68.1	2.03333	10.869	19.69	65.88	2.03333	7.675	15.75	65.76	2.03333	5.404	6.19	67.34	2.03333	1793.22	9921.14	67.15	2.03333	460.047	9858.29	67.22	2.03333	1918	9928.36	68.76	2.03333	1.51	32.21	68.06	2.03333	11.731	29	68.92	2.03333	3.49	12.23	42.2	2.03333
65.52	2.06667	150.709	1637.41	64.72	2.06667	68.102	834.89	66.32	2.06667	184.969	2182.62	66.54	2.06667	11.129	19.87	64.38	2.06667	7.984	15.02	64.34	2.06667	5.164	4.95	65.92	2.06667	1826.22	9921.14	65.59	2.06667	469.647	9960.19	65.71	2.06667	1940	9928.36	67.18	2.06667	2.21	31.12	67.15	2.06667	11.891	29.41	67.38	2.06667	3.66	12.76	37.6	2.06667
64.07	2.1	151.309	1618.41	63.27	2.1	71.482	856.19	64.8	2.1	189.469	2203.62	65.04	2.1	11.389	19.75	62.78	2.1	7.988	15.58	62.85	2.1	5.554	5.55	64.41	2.1	1903.22	9921.14	64.12	2.1	512.847	9960.19	64.25	2.1	2016	9928.36	65.62	2.1	1.96	31.41	65.27	2.1	12.001	29.67	65.62	2.1	3.98	11.67	32.6	2.1
62.55	2.13333	152.209	1617.41	61.99	2.13333	78.212	867.09	63.24	2.13333	190.469	2175.62	63.44	2.13333	11.749	20.48	61.21	2.13333	8.245	16.08	61.33	2.13333	5.214	5.38	62.93	2.13333	1928.22	9921.14	62.69	2.13333	540.447	9960.19	62.81	2.13333	2012	9928.36	63.98	2.13333	2.17	31.62	63.53	2.13333	12.451	29.8	64.06	2.13333	3.93	12	29.9	2.13333
61.02	2.16667	152.309	1588.41	60.49	2.16667	84.332	932.19	61.76	2.16667	192.369	2143.62	61.97	2.16667	11.819	20.32	59.84	2.16667	8.388	16.27	59.85	2.16667	5.454	5.58	61.43	2.16667	1998.22	9921.14	61.22	2.16667	554.647	9960.19	61.27	2.16667	2064	9928.36	62.43	2.16667	2.03	32.12	61.8	2.16667	12.721	30.31	62.62	2.16667	4.17	12.05	28.5	2.16667
59.55	2.2	157.509	1630.41	58.95	2.2	92.182	992.19	60.25	2.2	192.269	2121.62	60.45	2.2	12.099	20.6	58.27	2.2	8.081	16.46	58.41	2.2	4.934	6.28	59.83	2.2	2148.22	9921.14	59.69	2.2	626.547	9960.19	59.75	2.2	2100	9928.36	60.8	2.2	2.1	31.52	60.02	2.2	12.671	30.03	61.01	2.2	4.13	12.53	28.1	2.2
57.97	2.23333	159.909	1608.41	57.1	2.23333	170.722	1706.19	58.66	2.23333	200.169	2158.62	58.9	2.23333	12.039	20.93	56.77	2.23333	8.41	16.17	56.8	2.23333	5.624	6.12	58.24	2.23333	2265.22	9921.14	58.06	2.23333	673.547	9960.19	58.14	2.23333	2179	9928.36	59.1	2.23333	2.24	32.01	58.51	2.23333	13.001	30.01	59.42	2.23333	4.05	12.46	27.7	2.23333
56.58	2.26667	160.409	1601.41	55.9	2.26667	171.922	1697.19	57.12	2.26667	199.569	2128.62	57.27	2.26667	12.159	21.1	55.39	2.26667	8.335	16.95	55.38	2.26667	5.594	6.68	56.64	2.26667	2071.22	9921.14	56.55	2.26667	647.347	9960.19	56.59	2.26667	2263	9928.36	57.55	2.26667	2.07	31.41	57.33	2.26667	12.871	29.92	57.77	2.26667	4.18	13.07	27.7	2.26667
54.56	2.3	217.009	2104.41	54.09	2.3	185.822	1815.19	55.51	2.3	198.469	2105.62	55.81	2.3	12.339	21.33	53.86	2.3	8.77	17.25	53.98	2.3	5.424	6.84	55.13	2.3	2058.22	9921.14	54.9	2.3	672.547	9960.19	54.94	2.3	2276	9928.36	55.89	2.3	1.9	31.89	55.97	2.3	12.981	31.56	56.07	2.3	4	13.85	27.4	2.3
53.38	2.33333	220.609	2087.41	52.82	2.33333	189.522	1790.19	54.01	2.33333	200.169	2072.62	54.27	2.33333	12.449	21.51	52.26	2.33333	8.684	17.22	52.54	2.33333	5.204	7.28	53.66	2.33333	2143.22	9921.14	53.44	2.33333	704.447	9960.19	53.49	2.33333	2325	9928.36	54.3	2.33333	2.17	32.08	53.98	2.33333	12.901	30.55	54.57	2.33333	4.14	13.51	27.7	2.33333
51.87	2.36667	224.409	2085.41	51.47	2.36667	189.622	1802.19	52.5	2.36667	205.969	2098.62	52.73	2.36667	12.369	22.54	50.69	2.36667	8.861	18.12	50.95	2.36667	5.084	8.11	52.2	2.36667	2181.22	9921.14	51.94	2.36667	745.547	9960.19	52.03	2.36667	2402	9928.36	52.84	2.36667	1.95	32.26	52.25	2.36667	12.901	32.24	53.11	2.36667	4.37	13.28	27.5	2.36667
50.43	2.4	223.609	2047.41	49.99	2.4	190.822	1779.19	51.01	2.4	204.969	2080.62	51.2	2.4	12.309	23.26	49.37	2.4	8.733	19.16	49.56	2.4	5.334	11.6	50.76	2.4	2249.22	9921.14	50.49	2.4	748.647	9960.19	50.6	2.4	2528	9928.36	51.32	2.4	2.25	30.87	50.77	2.4	13.611	31.55	51.56	2.4	4.23	13.13	27.3	2.4
48.92	2.43333	229.909	2066.41	48.53	2.43333	193.022	1748.19	49.51	2.43333	206.269	2052.62	49.73	2.43333	12.499	27.8	47.79	2.43333	8.781	24.02	47.96	2.43333	4.914	28.48	49.23	2.43333	2233.22	9921.14	49.02	2.43333	744.347	9960.19	49.03	2.43333	2445	9928.36	49.8	2.43333	2.05	33.02	49.71	2.43333	13.211	31.63	50.02	2.43333	3.9	12.79	27.6	2.43333
47.47	2.46667	230.509	2071.41	47.07	2.46667	193.222	1752.19	48.09	2.46667	207.169	2032.62	48.19	2.46667	12.929	44.84	46.46	2.46667	8.756	39.91	46.51	2.46667	4.864	66.1	47.74	2.46667	2347.22	9921.14	47.51	2.46667	783.547	9960.19	47.58	2.46667	2458	9928.36	48.25	2.46667	2.08	31.07	48.51	2.46667	13.191	31.07	48.42	2.46667	4.29	13.95	27.2	2.46667
46	2.5	233.709	2047.41	45.67	2.5	193.722	1734.19	46.58	2.5	205.369	1999.62	46.63	2.5	12.809	76.14	45.12	2.5	8.84	68.4	45.14	2.5	4.884	116.15	46.24	2.5	2334.22	9921.14	45.98	2.5	796.247	9960.19	46.01	2.5	2489	9928.36	46.73	2.5	2.07	33.16	46.98	2.5	13.401	30.92	46.92	2.5	3.9	13.08	27.3	2.5
44.2	2.53333	241.809	2146.41	44.21	2.53333	193.422	1716.19	44.76	2.53333	263.769	2479.62	45.19	2.53333	12.679	110.55	43.66	2.53333	8.608	102.36	43.7	2.53333	4.594	163.65	44.74	2.53333	2356.22	9921.14	44.44	2.53333	809.547	9960.19	44.49	2.53333	2517	9928.36	45.15	2.53333	1.87	32.48	45.19	2.53333	13.421	31.71	45.34	2.53333	3.7	13.63	27.4	2.53333
42.89	2.56667	241.009	2107.41	42.76	2.56667	193.222	1705.19	43.29	2.56667	266.469	2455.62	43.63	2.56667	12.749	145.05	42.3	2.56667	8.753	134.06	42.27	2.56667	4.494	202.85	43.21	2.56667	2411.22	9921.14	42.95	2.56667	841.347	9960.19	42.95	2.56667	2573	9928.36	43.6	2.56667	1.68	30.79	43.85	2.56667	13.301	33.23	43.76	2.56667	3.49	12.85	27.3	2.56667
41.47	2.6	245.809	2113.41	41.37	2.6	195.722	1703.19	41.73	2.6	267.469	2453.62	42.15	2.6	12.809	171.65	40.79	2.6	8.649	158.26	40.79	2.6	4.824	235.15	41.7	2.6	2428.22	9921.14	41.42	2.6	859.747	9960.19	41.44	2.6	2620	9928.36	42.06	2.6	1.68	31.34	42.36	2.6	13.481	32.78	42.27	2.6	3.67	12.56	27.5	2.6
40.05	2.63333	247.409	2106.41	39.9	2.63333	194.422	1665.19	40.23	2.63333	268.569	2438.62	40.64	2.63333	12.579	193.55	39.39	2.63333	8.682	176.16	39.32	2.63333	4.484	251.35	40.24	2.63333	2411.22	9921.14	39.89	2.63333	863.847	9764.29	39.97	2.63333	2620	9928.36	40.52	2.63333	1.55	31.39	40.63	2.63333	13.231	32.09	40.73	2.63333	3.68	12
38.61	2.66667	248.009	2093.41	38.5	2.66667	194.822	1671.19	38.81	2.66667	269.369	2404.62	39.17	2.66667	12.739	203.05	37.9	2.66667	8.6	190.76	37.92	2.66667	4.404	263.55	38.76	2.66667	2455.22	9809.24	38.41	2.66667	881.947	9636.29	38.45	2.66667	2642	9928.36	39.07	2.66667	1.52	30.59	39.28	2.66667	13.231	31.56	39.21	2.66667	3.13	12.28
37.18	2.7	252.109	2033.41	37.12	2.7	196.322	1655.19	37.3	2.7	268.869	2382.62	37.73	2.7	12.709	213.95	36.46	2.7	8.613	195.96	36.52	2.7	3.874	271.75	37.21	2.7	2509.22	9725.24	36.94	2.7	901.047	9579.29	36.98	2.7	2725	9696.46	37.52	2.7	1.23	30.83	37.71	2.7	13.031	31.94	37.71	2.7	3.13	13.19
35.7	2.73333	253.909	2045.41	35.65	2.73333	197.522	1643.19	35.82	2.73333	269.369	2374.62	36.25	2.73333	12.929	220.75	35.04	2.73333	8.339	201.66	35.07	2.73333	3.924	275.25	35.79	2.73333	2523.22	9604.24	35.49	2.73333	919.847	9600.29	35.49	2.73333	2801	9673.46	35.96	2.73333	1.37	30.56	36.3	2.73333	13.371	31.6	36.14	2.73333	3.25	13.14
34.29	2.76667	259.109	2030.41	34.22	2.76667	199.622	1642.19	34.38	2.76667	270.369	2355.62	34.74	2.76667	12.779	226.05	33.65	2.76667	8.275	207.36	33.64	2.76667	3.809	279.95	34.27	2.76667	2609.22	9508.24	33.97	2.76667	940.847	9402.29	34.05	2.76667	2879	9605.46	34.49	2.76667	1.34	30.76	34.67	2.76667	13.401	32.99	34.69	2.76667	3	12.24
32.82	2.8	250.409	2002.41	32.83	2.8	198.722	1627.19	32.88	2.8	270.269	2325.62	33.39	2.8	12.959	230.35	32.31	2.8	8.342	209.16	32.35	2.8	3.802	280.35	32.87	2.8	2606.22	9448.24	32.56	2.8	939.547	8974.29	32.54	2.8	2916	9792.46	33	2.8	1.26	31.66	33.25	2.8	12.891	32.18	33.24	2.8	2.87	11.37
31.48	2.83333	260.709	2060.41	31.4	2.83333	198.222	1607.19	31.45	2.83333	272.369	2316.62	31.94	2.83333	12.539	231.85	30.94	2.83333	8.119	212.06	30.9	2.83333	3.562	282.05	31.5	2.83333	2623.22	9314.24	31.11	2.83333	976.047	9056.29	31.12	2.83333	2995	9560.46	31.54	2.83333	0.91	30.4	31.79	2.83333	13.311	31.72	31.61	2.83333	2.96	12.21
30.19	2.86667	261.309	2067.41	30.1	2.86667	219.722	1809.19	30.18	2.86667	272.569	2307.62	30.61	2.86667	12.539	232.55	29.65	2.86667	8.225	212.86	29.65	2.86667	3.287	281.75	30.24	2.86667	2818.22	9700.24	29.82	2.86667	1055.85	9375.29	29.87	2.86667	3069	9617.46	30.33	2.86667	0.62	30.87	30.44	2.86667	12.681	31.22	30.24	2.86667	2.64	14.2
29.39	2.9	264.509	2075.41	29.46	2.9	220.722	1808.19	29.39	2.9	269.669	2255.62	29.83	2.9	12.559	233.15	28.99	2.9	8.205	209.26	28.85	2.9	3.375	283.55	29.41	2.9	2713.22	9171.24	29	2.9	1049.85	9188.29	29.11	2.9	3059	9484.46	29.53	2.9	0.81	30.62	29.64	2.9	12.891	31.49	29.64	2.9	2.81	12.92
29.11	2.93333	261.909	2037.41	29.08	2.93333	221.722	1792.19	29.04	2.93333	273.369	2331.62	29.47	2.93333	12.499	231.55	28.55	2.93333	7.82	205.56	28.56	2.93333	3.362	282.35	29.08	2.93333	2749.22	9118.24	28.8	2.93333	1097.85	9270.29	28.74	2.93333	3140	9533.46	29.11	2.93333	0.48	29.56	29.17	2.93333	12.891	31.08	29.2	2.93333	2.41	12.47
28.69	2.96667	268.209	2098.41	28.94	2.96667	220.922	1791.19	28.75	2.96667	278.069	2342.62	29.28	2.96667	12.139	237.05	28.42	2.96667	8.02	208.66	28.42	2.96667	3.019	282.35	28.9	2.96667	2876.22	9679.24	28.51	2.96667	1139.85	9600.29	28.56	2.96667	3140	9546.46	29.01	2.96667	0.31	29.42	29.18	2.96667	12.391	31.53	28.87	2.96667	2.32	12.54
28.85	3	269.109	2137.41	28.69	3	218.022	1776.19	28.73	3	278.369	2344.62	29.25	3	12.009	244.05	28.24	3	7.913	212.16	28.33	3	2.871	286.45	28.73	3	2870.22	9627.24	28.38	3	1103.85	9167.29	28.35	3	3152	9646.46
								28.45	3.03333	281.169	2405.62					28.15	3.03333	7.594	215.66	28.3	3.03333	2.323	286.85	28.67	3.03333	2913.22	9599.24	28.37	3.03333	1106.85	9164.29	28.35	3.03333	3171	9688.46
								28.47	3.06667	279.469	2337.62					28.15	3.06667	7.703	217.86									28.32	3.06667	1113.85	9003.29	28.17	3.06667	3187	9706.46
[truncated: 46 more columns]

## Sheet: Fig1b
VL				HEWL					RNaseA					aSyn
Wavelength (nm)	[Θ] (10^3 deg cm^2 dmol^-1)			Wavelength (nm)	[Θ] (10^3 deg cm^2 dmol^-1)				Wavelength (nm)	[Θ] (10^3 deg cm^2 dmol^-1)				Wavelength (nm)	[Θ] (10^3 deg cm^2 dmol^-1)
	Before	With stirring	Without stirring		Before	With stirring	Without stirring	Native		Before	With stirring	Without stirring	Native		Before	With stirring	Without stirring
250	-0.0274917	-0.446691	0.0228431	250	-0.352203	0.168058	-0.297767	-0.312801	250	-0.0922518	-0.0325664	-0.0897793	-0.0321176	250	-0.0681564	-0.522468	-0.0439403
249.9	-0.0286822	-0.429417	0.0288134	249.9	-0.346921	0.171497	-0.294991	-0.302814	249.9	-0.0875967	-0.0302548	-0.0784552	-0.0303987	249.9	-0.0767819	-0.524819	-0.0413861
249.8	-0.0410543	-0.432005	0.0186333	249.8	-0.355929	0.163297	-0.293421	-0.294051	249.8	-0.0815981	-0.0292366	-0.0777281	-0.0301743	249.8	-0.0813317	-0.530193	-0.0468937
249.7	-0.0563376	-0.439992	0.0117286	249.7	-0.358909	0.162362	-0.286823	-0.286467	249.7	-0.082247	-0.023566	-0.0799696	-0.0230158	249.7	-0.0828336	-0.537197	-0.0489615
249.6	-0.0599543	-0.446008	0.000714928	249.6	-0.365234	0.163971	-0.281261	-0.285721	249.6	-0.0856804	-0.0223962	-0.0894066	-0.0175079	249.6	-0.0805688	-0.534131	-0.0479768
249.5	-0.0655456	-0.450578	-0.00586955	249.5	-0.368532	0.165181	-0.286585	-0.289555	249.5	-0.0783841	-0.0216343	-0.0860482	-0.0261742	249.5	-0.0811156	-0.522182	-0.0369808
249.4	-0.0673954	-0.463472	-0.00844371	249.4	-0.371668	0.169812	-0.296344	-0.293272	249.4	-0.0718171	-0.0163766	-0.0762898	-0.0346249	249.4	-0.0851944	-0.519647	-0.0295127
249.3	-0.0716829	-0.478368	-0.0235013	249.3	-0.365932	0.171543	-0.297256	-0.29119	249.3	-0.0632016	-0.014156	-0.0691654	-0.0349099	249.3	-0.0963838	-0.521459	-0.0295416
249.2	-0.0720041	-0.488717	-0.0313519	249.2	-0.366374	0.175875	-0.29879	-0.296451	249.2	-0.0576446	-0.0184263	-0.0701103	-0.0348983	249.2	-0.103134	-0.531776	-0.0308677
249.1	-0.0777025	-0.495791	-0.0341538	249.1	-0.369724	0.176201	-0.301554	-0.298543	249.1	-0.0534156	-0.019594	-0.0684559	-0.0355522	249.1	-0.1076	-0.543384	-0.0296484
249	-0.0800289	-0.502904	-0.0269195	249	-0.373627	0.174095	-0.300214	-0.305348	249	-0.0583216	-0.0261086	-0.0776548	-0.0408754	249	-0.118982	-0.554565	-0.0378711
248.9	-0.0745804	-0.509571	-0.0166281	248.9	-0.374931	0.173326	-0.297266	-0.312805	248.9	-0.0531256	-0.0301771	-0.0764684	-0.0430547	248.9	-0.119126	-0.557486	-0.046611
248.8	-0.0719096	-0.521609	-0.0130094	248.8	-0.374217	0.170899	-0.299057	-0.314515	248.8	-0.0528528	-0.0355009	-0.0771261	-0.0400545	248.8	-0.122097	-0.564799	-0.0539053
248.7	-0.0724419	-0.537313	-0.0265342	248.7	-0.37576	0.161068	-0.307289	-0.317114	248.7	-0.0558259	-0.0436627	-0.0795821	-0.0353482	248.7	-0.126744	-0.579048	-0.0633916
248.6	-0.070695	-0.531867	-0.0196569	248.6	-0.379613	0.153886	-0.312792	-0.315311	248.6	-0.0579461	-0.0471976	-0.0750841	-0.0377231	248.6	-0.134395	-0.59036	-0.0699153
248.5	-0.0833327	-0.543542	-0.0174407	248.5	-0.37072	0.156491	-0.309329	-0.317843	248.5	-0.0496961	-0.0494667	-0.0642975	-0.0443293	248.5	-0.14425	-0.603037	-0.0781421
248.4	-0.100412	-0.553264	-0.0177567	248.4	-0.358713	0.161684	-0.302047	-0.319997	248.4	-0.0423766	-0.0535303	-0.055059	-0.0424279	248.4	-0.147749	-0.610825	-0.0834036
248.3	-0.112836	-0.563063	-0.0336405	248.3	-0.368328	0.150917	-0.309385	-0.323975	248.3	-0.0394371	-0.0614567	-0.0543379	-0.0400281	248.3	-0.151593	-0.618466	-0.093074
248.2	-0.115751	-0.579696	-0.045367	248.2	-0.372696	0.145594	-0.314215	-0.330105	248.2	-0.0388445	-0.0654977	-0.0542982	-0.0337125	248.2	-0.151126	-0.621206	-0.10161
248.1	-0.119334	-0.597871	-0.0461848	248.1	-0.362886	0.14858	-0.312341	-0.33697	248.1	-0.037163	-0.0773901	-0.0459385	-0.0255049	248.1	-0.152706	-0.626139	-0.102405
248	-0.113454	-0.607688	-0.0371563	248	-0.361464	0.150723	-0.316019	-0.344713	248	-0.0345345	-0.095064	-0.0398214	-0.0251184	248	-0.158508	-0.636207	-0.107385
247.9	-0.11058	-0.609552	-0.0219077	247.9	-0.362761	0.150214	-0.326662	-0.343004	247.9	-0.0358146	-0.105508	-0.0347291	-0.0218708	247.9	-0.168533	-0.652281	-0.116782
247.8	-0.0956681	-0.619044	-0.0154544	247.8	-0.364465	0.137771	-0.334658	-0.342635	247.8	-0.0387568	-0.120827	-0.0331833	-0.0140254	247.8	-0.173951	-0.670044	-0.127198
247.7	-0.0816037	-0.624203	-0.0173588	247.7	-0.364089	0.12991	-0.335626	-0.352939	247.7	-0.0453304	-0.139101	-0.0386785	-0.00961671	247.7	-0.170944	-0.679588	-0.130481
247.6	-0.0625116	-0.63079	-0.00909355	247.6	-0.371134	0.128158	-0.333843	-0.360276	247.6	-0.0451485	-0.150728	-0.0467897	-0.00625549	247.6	-0.161561	-0.681295	-0.127112
247.5	-0.0673187	-0.651066	-0.00994706	247.5	-0.376501	0.120362	-0.332652	-0.35954	247.5	-0.0505726	-0.159729	-0.0497038	-0.0035459	247.5	-0.163133	-0.677525	-0.128275
247.4	-0.0656516	-0.657211	-0.0228084	247.4	-0.380536	0.10514	-0.345068	-0.368682	247.4	-0.0560469	-0.173862	-0.0533357	-0.00493791	247.4	-0.166061	-0.66988	-0.131428
247.3	-0.075037	-0.67215	-0.0428033	247.3	-0.378712	0.0987799	-0.351651	-0.375729	247.3	-0.0476872	-0.18281	-0.0453877	-0.011501	247.3	-0.170057	-0.674217	-0.132074
247.2	-0.0705365	-0.670342	-0.045493	247.2	-0.376963	0.0995257	-0.354787	-0.381662	247.2	-0.0502248	-0.193958	-0.0496768	-0.0127105	247.2	-0.175202	-0.683141	-0.133255
247.1	-0.0624402	-0.655776	-0.0356509	247.1	-0.390131	0.0913629	-0.368563	-0.391769	247.1	-0.0488967	-0.209307	-0.0520743	-0.0124989	247.1	-0.170864	-0.689686	-0.13229
247	-0.0536438	-0.641146	-0.0291976	247	-0.401777	0.0857673	-0.372865	-0.409292	247	-0.0449831	-0.223618	-0.0508201	-0.0139686	247	-0.173882	-0.700626	-0.135564
246.9	-0.0642711	-0.64478	-0.0315975	246.9	-0.415881	0.0787836	-0.381888	-0.424713	246.9	-0.0430585	-0.243984	-0.0487666	-0.0108345	246.9	-0.172656	-0.705095	-0.138117
246.8	-0.0629347	-0.649648	-0.0356498	246.8	-0.43288	0.0711105	-0.391275	-0.43797	246.8	-0.0459308	-0.259732	-0.0559874	-0.0104855	246.8	-0.166706	-0.70591	-0.137196
246.7	-0.0653062	-0.656402	-0.0418238	246.7	-0.453401	0.0634603	-0.401957	-0.45299	246.7	-0.0442477	-0.269121	-0.0579764	-0.0148303	246.7	-0.170264	-0.70936	-0.135971
246.6	-0.0419435	-0.655821	-0.027035	246.6	-0.460756	0.0589623	-0.410603	-0.467794	246.6	-0.0446611	-0.275652	-0.050604	-0.0192698	246.6	-0.17526	-0.713514	-0.139358
246.5	-0.0256744	-0.652625	-0.0168811	246.5	-0.469606	0.0468539	-0.423881	-0.48214	246.5	-0.0486387	-0.291958	-0.0558121	-0.0291875	246.5	-0.179407	-0.724551	-0.147244
246.4	-0.0107565	-0.639449	-0.0170942	246.4	-0.490532	0.0325178	-0.436584	-0.499625	246.4	-0.0585173	-0.305933	-0.0633339	-0.0436214	246.4	-0.179461	-0.73144	-0.155001
246.3	-0.00531945	-0.637524	-0.0200274	246.3	-0.504892	0.01741	-0.44755	-0.511426	246.3	-0.0662987	-0.325816	-0.0679272	-0.0446711	246.3	-0.18198	-0.733816	-0.165509
246.2	-0.000848256	-0.629718	-0.0205807	246.2	-0.516062	0.00745501	-0.452371	-0.524072	246.2	-0.0662254	-0.340855	-0.0684085	-0.0485769	246.2	-0.183823	-0.739536	-0.1712
246.1	-0.0100583	-0.631097	-0.0120761	246.1	-0.532296	0.00453894	-0.455482	-0.537742	246.1	-0.0599269	-0.350037	-0.0663616	-0.0512204	246.1	-0.191275	-0.740236	-0.176135
246	-0.0325287	-0.638797	-0.0121884	246	-0.547361	-0.00493011	-0.461532	-0.543224	246	-0.0495373	-0.35685	-0.0640153	-0.0455669	246	-0.202012	-0.747866	-0.183985
245.9	-0.0489868	-0.641227	-0.0274308	245.9	-0.55491	-0.014971	-0.474775	-0.558091	245.9	-0.0487175	-0.368186	-0.0643791	-0.044638	245.9	-0.210515	-0.761073	-0.188586
245.8	-0.0446384	-0.636652	-0.035064	245.8	-0.565327	-0.0302722	-0.487785	-0.573201	245.8	-0.0409697	-0.379695	-0.0570916	-0.044541	245.8	-0.214073	-0.772063	-0.189528
245.7	-0.0519683	-0.652954	-0.0357307	245.7	-0.57956	-0.0404726	-0.492349	-0.58155	245.7	-0.0350896	-0.394676	-0.0505814	-0.0404559	245.7	-0.221329	-0.791804	-0.197246
245.6	-0.0508271	-0.658889	-0.0313603	245.6	-0.598271	-0.0495017	-0.500633	-0.588586	245.6	-0.0383797	-0.413946	-0.0476916	-0.0332946	245.6	-0.226896	-0.807031	-0.203805
245.5	-0.072023	-0.675408	-0.046315	245.5	-0.617301	-0.0774578	-0.518859	-0.600875	245.5	-0.0414008	-0.431446	-0.0399173	-0.0368323	245.5	-0.23174	-0.810894	-0.205056
245.4	-0.0800552	-0.693728	-0.0535629	245.4	-0.625046	-0.0939032	-0.529624	-0.610179	245.4	-0.0409239	-0.440563	-0.0326656	-0.0443877	245.4	-0.242046	-0.816945	-0.212712
245.3	-0.0849127	-0.710978	-0.0549172	245.3	-0.633714	-0.106214	-0.543705	-0.61623	245.3	-0.04237	-0.452687	-0.0302405	-0.0545706	245.3	-0.246372	-0.817115	-0.216702
245.2	-0.0736471	-0.731266	-0.0523294	245.2	-0.637012	-0.116945	-0.550633	-0.623045	245.2	-0.0390435	-0.462829	-0.0274289	-0.0551571	245.2	-0.24475	-0.81838	-0.213457
245.1	-0.0679245	-0.736155	-0.0461585	245.1	-0.652292	-0.130484	-0.567841	-0.635402	245.1	-0.0400898	-0.473316	-0.0206767	-0.0600355	245.1	-0.252224	-0.833134	-0.219529
245	-0.0506455	-0.729412	-0.0393547	245	-0.660038	-0.138589	-0.579067	-0.639949	245	-0.0463145	-0.495434	-0.020696	-0.0565221	245	-0.263407	-0.845644	-0.226081
244.9	-0.0675707	-0.746983	-0.0539167	244.9	-0.672392	-0.148824	-0.590633	-0.650117	244.9	-0.0516862	-0.523643	-0.0280259	-0.0465973	244.9	-0.270037	-0.863639	-0.232856
244.8	-0.0916799	-0.771878	-0.0715968	244.8	-0.685616	-0.164575	-0.599176	-0.663628	244.8	-0.0471987	-0.544604	-0.0271224	-0.0373521	244.8	-0.276501	-0.876417	-0.236753
244.7	-0.102342	-0.795672	-0.0871058	244.7	-0.691875	-0.178244	-0.606753	-0.670667	244.7	-0.0416086	-0.56604	-0.0296561	-0.0271781	244.7	-0.286836	-0.891425	-0.240591
244.6	-0.104175	-0.813543	-0.102584	244.6	-0.694141	-0.187371	-0.617036	-0.677539	244.6	-0.0331298	-0.580724	-0.0266202	-0.0181628	244.6	-0.28544	-0.904534	-0.234831
244.5	-0.112636	-0.838648	-0.120877	244.5	-0.70195	-0.206858	-0.637667	-0.687285	244.5	-0.0275436	-0.596335	-0.0308893	-0.0164174	244.5	-0.286123	-0.913659	-0.23205
244.4	-0.112636	-0.851403	-0.137021	244.4	-0.707581	-0.225818	-0.657316	-0.695449	244.4	-0.0272084	-0.612367	-0.0359138	-0.0145767	244.4	-0.28731	-0.92863	-0.230547
244.3	-0.0935653	-0.848869	-0.132226	244.3	-0.720717	-0.239936	-0.669122	-0.703845	244.3	-0.0322488	-0.639097	-0.0378582	-0.0137426	244.3	-0.287052	-0.938734	-0.232671
244.2	-0.0863741	-0.845424	-0.124743	244.2	-0.739285	-0.25719	-0.684327	-0.709949	244.2	-0.0286191	-0.668854	-0.0364739	-0.00953953	244.2	-0.293049	-0.951463	-0.244795
244.1	-0.0886417	-0.846352	-0.129816	244.1	-0.761065	-0.270877	-0.700328	-0.723173	244.1	-0.027403	-0.697339	-0.0433182	-0.00641592	244.1	-0.296844	-0.971581	-0.252618
244	-0.0842104	-0.838259	-0.133762	244	-0.7768	-0.289318	-0.714561	-0.736699	244	-0.0265259	-0.718958	-0.0410596	-0.00276858	244	-0.303275	-0.991172	-0.261896
243.9	-0.0857683	-0.833638	-0.136456	243.9	-0.789278	-0.307482	-0.730409	-0.751767	243.9	-0.0192836	-0.733012	-0.0422531	0.00125474	243.9	-0.305133	-1.00394	-0.271167
243.8	-0.0759861	-0.829415	-0.134003	243.8	-0.80905	-0.322391	-0.747416	-0.764426	243.8	-0.0115142	-0.749634	-0.0402712	0.00228069	243.8	-0.304984	-1.02455	-0.279934
243.7	-0.0701753	-0.847447	-0.14102	243.7	-0.824952	-0.339258	-0.754485	-0.77862	243.7	-0.00463966	-0.769048	-0.0376923	0.00712984	243.7	-0.312935	-1.04898	-0.284746
243.6	-0.0702708	-0.874977	-0.155986	243.6	-0.837945	-0.362875	-0.758735	-0.799082	243.6	-0.00444064	-0.796194	-0.0388296	0.0141037	243.6	-0.319209	-1.06957	-0.285207
243.5	-0.0799166	-0.901024	-0.159348	243.5	-0.855732	-0.38981	-0.77147	-0.816753	243.5	-0.00603112	-0.82463	-0.0378803	0.0137999	243.5	-0.332701	-1.09092	-0.298363
243.4	-0.0953647	-0.929267	-0.177005	243.4	-0.866294	-0.408836	-0.776446	-0.830776	243.4	-0.00212081	-0.852714	-0.0401428	0.0208426	243.4	-0.343003	-1.10694	-0.305784
243.3	-0.103695	-0.965944	-0.185834	243.3	-0.880611	-0.430901	-0.788148	-0.84847	243.3	0.00357787	-0.881011	-0.0382827	0.0217567	243.3	-0.341987	-1.11709	-0.312747
243.2	-0.102158	-0.989434	-0.184848	243.2	-0.894552	-0.448681	-0.8	-0.866644	243.2	0.00715299	-0.902757	-0.0360853	0.0153601	243.2	-0.345536	-1.12517	-0.312072
243.1	-0.0920588	-1.00402	-0.183076	243.1	-0.912187	-0.465362	-0.819813	-0.887035	243.1	0.00508014	-0.924137	-0.0359116	0.0150899	243.1	-0.3563	-1.14557	-0.318223
243	-0.0914615	-1.02204	-0.172584	243	-0.93938	-0.486893	-0.838168	-0.904975	243	0.00152101	-0.952498	-0.0349981	0.019025	243	-0.364565	-1.16505	-0.323866
242.9	-0.107408	-1.04774	-0.17863	242.9	-0.969135	-0.514133	-0.854697	-0.926516	242.9	-0.00560387	-0.983666	-0.0405667	0.0180873	242.9	-0.37076	-1.17731	-0.334722
242.8	-0.118893	-1.07334	-0.176982	242.8	-0.993562	-0.538321	-0.866358	-0.948852	242.8	-0.00325978	-1.01847	-0.0372579	0.021443	242.8	-0.37808	-1.1895	-0.346642
242.7	-0.125393	-1.09316	-0.172158	242.7	-1.01486	-0.557523	-0.879709	-0.976218	242.7	-0.00324159	-1.05712	-0.0332737	0.0204214	242.7	-0.388366	-1.2	-0.361016
242.6	-0.139727	-1.11768	-0.188005	242.6	-1.03114	-0.578455	-0.897793	-1.01155	242.6	-0.00199071	-1.08686	-0.0345549	0.0172289	242.6	-0.402033	-1.22527	-0.380486
242.5	-0.147114	-1.14239	-0.202882	242.5	-1.05576	-0.611382	-0.916941	-1.04021	242.5	-0.00889011	-1.11782	-0.0355533	0.0173695	242.5	-0.413905	-1.25024	-0.39257
242.4	-0.139255	-1.1506	-0.191792	242.4	-1.07357	-0.635426	-0.936524	-1.06383	242.4	-0.0175823	-1.14749	-0.0368295	0.0124873	242.4	-0.42148	-1.27146	-0.405892
242.3	-0.139288	-1.18026	-0.190298	242.3	-1.09287	-0.655225	-0.955908	-1.08291	242.3	-0.0222617	-1.17662	-0.0444434	0.00569869	242.3	-0.418865	-1.27767	-0.40919
242.2	-0.143523	-1.21149	-0.190041	242.2	-1.11393	-0.687292	-0.981292	-1.11198	242.2	-0.0328365	-1.21723	-0.0470014	-0.00188762	242.2	-0.423475	-1.28585	-0.414304
242.1	-0.14847	-1.2527	-0.198876	242.1	-1.13026	-0.715043	-1.00113	-1.13903	242.1	-0.0352429	-1.2552	-0.0479821	-0.00332538	242.1	-0.432717	-1.29731	-0.425798
242	-0.157059	-1.27544	-0.207292	242	-1.14708	-0.741809	-1.02533	-1.16197	242	-0.0384453	-1.28667	-0.0505037	-0.00475653	242	-0.43408	-1.30754	-0.431946
241.9	-0.154796	-1.2718	-0.186447	241.9	-1.16725	-0.761661	-1.0548	-1.17469	241.9	-0.0330664	-1.31002	-0.0514001	-0.002714	241.9	-0.442522	-1.32785	-0.442734
241.8	-0.147395	-1.27699	-0.18544	241.8	-1.19086	-0.781187	-1.08066	-1.18887	241.8	-0.0343548	-1.33443	-0.059385	0.000663754	241.8	-0.449334	-1.34924	-0.452991
241.7	-0.136042	-1.29032	-0.178485	241.7	-1.21423	-0.805634	-1.1098	-1.21072	241.7	-0.037507	-1.35859	-0.0577807	0.00587069	241.7	-0.451307	-1.36311	-0.460922
241.6	-0.132385	-1.29601	-0.178881	241.6	-1.23522	-0.827515	-1.13635	-1.24298	241.6	-0.0391389	-1.38315	-0.0567614	0.0082655	241.6	-0.46407	-1.38939	-0.470853
241.5	-0.134088	-1.30178	-0.18271	241.5	-1.26307	-0.85737	-1.16167	-1.26644	241.5	-0.0424802	-1.40501	-0.0507325	0.0122127	241.5	-0.474635	-1.41408	-0.480092
241.4	-0.14095	-1.32827	-0.18578	241.4	-1.29263	-0.88547	-1.18259	-1.29927	241.4	-0.0422437	-1.43608	-0.0474347	0.00598867	241.4	-0.478493	-1.43044	-0.489603
241.3	-0.156549	-1.35031	-0.203067	241.3	-1.31641	-0.903309	-1.20558	-1.33281	241.3	-0.0439632	-1.47104	-0.0500809	-0.00404757	241.3	-0.476429	-1.44677	-0.49688
241.2	-0.157131	-1.3616	-0.19876	241.2	-1.34825	-0.932209	-1.2351	-1.36401	241.2	-0.0393081	-1.49433	-0.0447543	-0.0134873	241.2	-0.490486	-1.47592	-0.507368
241.1	-0.134942	-1.37085	-0.186459	241.1	-1.38282	-0.959194	-1.25905	-1.38915	241.1	-0.0414543	-1.5198	-0.0398539	-0.0192202	241.1	-0.509265	-1.5082	-0.51875
241	-0.135388	-1.39241	-0.182722	241	-1.41542	-0.986824	-1.27809	-1.41005	241	-0.0423937	-1.54586	-0.0382088	-0.0187858	241	-0.518194	-1.53976	-0.534694
240.9	-0.134395	-1.42091	-0.187027	240.9	-1.44531	-1.01492	-1.2977	-1.42334	240.9	-0.0467979	-1.58622	-0.0417757	-0.0161583	240.9	-0.518769	-1.55265	-0.538843
240.8	-0.129059	-1.44438	-0.178836	240.8	-1.47009	-1.03759	-1.32011	-1.44403	240.8	-0.0424273	-1.62204	-0.0459109	-0.0156715	240.8	-0.520941	-1.56706	-0.543429
240.7	-0.146267	-1.49295	-0.184916	240.7	-1.50265	-1.08008	-1.35006	-1.47497	240.7	-0.041661	-1.66229	-0.0444213	-0.0168182	240.7	-0.532328	-1.58592	-0.553455
240.6	-0.153893	-1.50919	-0.18101	240.6	-1.53742	-1.12017	-1.38372	-1.51381	240.6	-0.0377976	-1.7034	-0.0463971	-0.0157393	240.6	-0.552594	-1.61867	-0.568341
240.5	-0.145325	-1.52347	-0.170473	240.5	-1.57431	-1.15283	-1.41439	-1.54868	240.5	-0.0343669	-1.73533	-0.0534581	-0.0193051	240.5	-0.569257	-1.65416	-0.584426
240.4	-0.153226	-1.53833	-0.158619	240.4	-1.61171	-1.18498	-1.44421	-1.58197	240.4	-0.0356349	-1.76158	-0.0633576	-0.0205234	240.4	-0.581659	-1.68699	-0.590479
240.3	-0.167391	-1.55417	-0.156061	240.3	-1.65236	-1.21923	-1.47947	-1.62376	240.3	-0.0385639	-1.80041	-0.0677834	-0.0231151	240.3	-0.595931	-1.7171	-0.596472
240.2	-0.186107	-1.58553	-0.171212	240.2	-1.69831	-1.25461	-1.51289	-1.66531	240.2	-0.0484408	-1.84577	-0.0739451	-0.0247039	240.2	-0.602248	-1.73952	-0.600345
240.1	-0.199132	-1.60384	-0.185372	240.1	-1.73889	-1.28843	-1.541	-1.71331	240.1	-0.0565436	-1.8922	-0.0771349	-0.0299329	240.1	-0.609868	-1.76962	-0.603797
240	-0.20218	-1.62132	-0.18435	240	-1.77392	-1.32586	-1.56737	-1.75417	240	-0.0674256	-1.94877	-0.0872213	-0.0395385	240	-0.626469	-1.8087	-0.614725
239.9	-0.202393	-1.64852	-0.181634	239.9	-1.81735	-1.37593	-1.60098	-1.78782	239.9	-0.0754259	-1.99421	-0.0952255	-0.0541588	239.9	-0.636885	-1.83646	-0.625084
239.8	-0.202853	-1.66963	-0.169765	239.8	-1.85212	-1.42392	-1.63973	-1.83364	239.8	-0.0812508	-2.04397	-0.111606	-0.0679471	239.8	-0.647971	-1.86797	-0.641447
239.7	-0.195537	-1.68597	-0.154475	239.7	-1.87955	-1.46624	-1.67103	-1.87327	239.7	-0.0868492	-2.08711	-0.124804	-0.0783411	239.7	-0.660954	-1.89883	-0.658411
239.6	-0.178324	-1.6977	-0.14007	239.6	-1.9114	-1.51567	-1.7095	-1.91783	239.6	-0.0858976	-2.12212	-0.132058	-0.0894551	239.6	-0.682937	-1.93314	-0.676402
239.5	-0.181157	-1.73294	-0.149732	239.5	-1.94503	-1.56182	-1.74161	-1.95463	239.5	-0.0876943	-2.15892	-0.134176	-0.0944884	239.5	-0.694615	-1.96393	-0.691392
239.4	-0.203576	-1.76604	-0.164787	239.4	-1.97598	-1.60794	-1.78059	-2.00478	239.4	-0.100706	-2.20481	-0.151853	-0.102786	239.4	-0.698316	-1.98991	-0.699672
239.3	-0.193885	-1.78642	-0.169829	239.3	-2.01728	-1.66211	-1.82432	-2.05901	239.3	-0.11433	-2.24864	-0.167513	-0.112263	239.3	-0.709943	-2.02141	-0.702454
239.2	-0.192467	-1.81076	-0.164427	239.2	-2.06348	-1.71971	-1.86884	-2.1171	239.2	-0.12053	-2.2781	-0.171872	-0.126587	239.2	-0.727122	-2.05937	-0.71364
239.1	-0.198281	-1.84248	-0.169901	239.1	-2.10264	-1.76486	-1.9038	-2.16976	239.1	-0.134709	-2.30693	-0.175539	-0.138859	239.1	-0.739135	-2.09663	-0.724326
239	-0.193618	-1.85305	-0.163038	239	-2.14367	-1.80445	-1.94554	-2.21032	239	-0.144647	-2.33354	-0.184709	-0.143444	239	-0.748013	-2.13363	-0.732664
238.9	-0.195175	-1.87692	-0.164136	238.9	-2.1878	-1.8475	-1.98481	-2.2466	238.9	-0.149955	-2.36484	-0.189032	-0.147762	238.9	-0.759752	-2.16909	-0.744526
238.8	-0.194968	-1.9054	-0.157431	238.8	-2.22646	-1.89196	-2.01811	-2.28377	238.8	-0.154193	-2.40784	-0.19756	-0.144633	238.8	-0.770734	-2.19713	-0.750505
238.7	-0.184912	-1.93193	-0.158618	238.7	-2.27269	-1.93903	-2.05134	-2.33178	238.7	-0.162201	-2.46317	-0.208266	-0.152356	238.7	-0.782241	-2.22733	-0.759964
238.6	-0.185633	-1.96697	-0.161869	238.6	-2.31551	-1.98635	-2.08433	-2.37368	238.6	-0.169926	-2.50582	-0.217223	-0.160999	238.6	-0.793485	-2.26223	-0.774515
238.5	-0.180559	-1.99131	-0.166352	238.5	-2.35994	-2.04107	-2.12765	-2.4323	238.5	-0.181094	-2.54832	-0.229526	-0.179468	238.5	-0.803902	-2.29886	-0.789104
238.4	-0.178897	-2.02387	-0.160957	238.4	-2.40588	-2.09416	-2.17768	-2.48704	238.4	-0.191458	-2.58981	-0.24246	-0.193969	238.4	-0.811527	-2.33062	-0.802393
238.3	-0.178968	-2.05494	-0.172612	238.3	-2.45644	-2.14685	-2.22872	-2.53897	238.3	-0.194871	-2.62796	-0.251762	-0.203559	238.3	-0.818698	-2.36533	-0.820798
238.2	-0.178227	-2.07446	-0.182363	238.2	-2.50885	-2.19486	-2.27667	-2.59328	238.2	-0.207633	-2.67304	-0.267742	-0.205588	238.2	-0.824433	-2.39651	-0.829539
238.1	-0.180615	-2.10807	-0.198805	238.1	-2.56072	-2.24264	-2.31758	-2.64233	238.1	-0.224017	-2.72425	-0.281212	-0.205552	238.1	-0.831289	-2.42348	-0.84226
238	-0.190031	-2.13433	-0.223295	238	-2.62494	-2.29542	-2.37069	-2.69262	238	-0.232934	-2.77245	-0.290474	-0.205907	238	-0.837937	-2.45995	-0.850873
237.9	-0.204969	-2.18103	-0.240075	237.9	-2.68393	-2.35527	-2.41585	-2.7492	237.9	-0.247087	-2.82423	-0.30516	-0.203121	237.9	-0.847461	-2.49149	-0.858705
237.8	-0.196315	-2.20275	-0.230271	237.8	-2.74029	-2.41388	-2.46886	-2.81238	237.8	-0.260266	-2.88162	-0.327019	-0.209699	237.8	-0.860815	-2.52143	-0.864596
237.7	-0.183341	-2.22668	-0.227577	237.7	-2.80368	-2.46483	-2.51669	-2.8701	237.7	-0.267038	-2.93865	-0.338407	-0.216717	237.7	-0.876035	-2.55765	-0.877572
237.6	-0.19527	-2.26267	-0.240117	237.6	-2.86315	-2.51763	-2.56699	-2.92406	237.6	-0.27384	-2.98958	-0.345269	-0.223904	237.6	-0.883222	-2.59174	-0.887683
237.5	-0.202891	-2.29722	-0.246689	237.5	-2.92501	-2.56522	-2.6201	-2.98054	237.5	-0.284336	-3.03981	-0.357091	-0.232302	237.5	-0.885228	-2.62381	-0.88792
237.4	-0.216693	-2.33466	-0.256273	237.4	-2.99079	-2.62425	-2.67732	-3.04462	237.4	-0.295863	-3.09679	-0.367688	-0.251816	237.4	-0.899375	-2.66602	-0.901577
237.3	-0.217353	-2.3809	-0.275684	237.3	-3.06201	-2.69211	-2.73141	-3.12005	237.3	-0.309169	-3.15959	-0.376477	-0.2702	237.3	-0.912281	-2.70175	-0.920641
237.2	-0.21866	-2.41474	-0.295947	237.2	-3.13224	-2.76435	-2.78942	-3.20471	237.2	-0.329474	-3.22022	-0.396283	-0.293354	237.2	-0.921717	-2.7425	-0.931326
237.1	-0.226832	-2.44933	-0.319811	237.1	-3.20871	-2.83713	-2.85041	-3.27748	237.1	-0.351543	-3.27724	-0.410708	-0.313218	237.1	-0.930087	-2.7829	-0.941713
237	-0.240868	-2.47907	-0.344017	237	-3.28212	-2.90795	-2.90966	-3.34346	237	-0.368183	-3.32786	-0.419895	-0.321836	237	-0.943168	-2.82625	-0.960137
236.9	-0.251467	-2.50656	-0.360198	236.9	-3.34845	-2.97169	-2.96301	-3.42565	236.9	-0.385689	-3.38144	-0.439153	-0.33707	236.9	-0.947881	-2.86088	-0.970204
236.8	-0.253408	-2.5342	-0.357839	236.8	-3.40594	-3.0427	-3.01303	-3.49109	236.8	-0.39452	-3.43234	-0.449441	-0.347199	236.8	-0.955685	-2.89751	-0.980969
236.7	-0.264724	-2.57196	-0.360227	236.7	-3.47504	-3.12015	-3.06069	-3.55975	236.7	-0.401741	-3.48024	-0.457165	-0.358639	236.7	-0.974455	-2.93682	-0.997609
236.6	-0.272189	-2.59852	-0.358646	236.6	-3.54987	-3.19656	-3.11126	-3.63622	236.6	-0.414471	-3.53367	-0.471443	-0.37096	236.6	-0.988099	-2.97518	-1.00052
236.5	-0.291788	-2.63755	-0.365612	236.5	-3.62064	-3.27644	-3.1673	-3.70824	236.5	-0.432443	-3.59359	-0.486095	-0.383814	236.5	-1.00595	-3.02226	-1.0096
236.4	-0.316024	-2.68542	-0.381017	236.4	-3.70361	-3.35696	-3.23354	-3.78605	236.4	-0.449606	-3.64666	-0.495564	-0.400923	236.4	-1.01905	-3.0765	-1.01749
236.3	-0.328155	-2.73029	-0.381267	236.3	-3.78204	-3.43296	-3.29457	-3.87139	236.3	-0.473764	-3.69823	-0.506395	-0.424696	236.3	-1.03335	-3.12112	-1.02097
236.2	-0.329362	-2.76686	-0.376039	236.2	-3.86594	-3.49747	-3.36389	-3.94421	236.2	-0.492293	-3.7442	-0.511406	-0.457011	236.2	-1.04514	-3.16878	-1.03234
236.1	-0.342002	-2.80217	-0.384119	236.1	-3.94672	-3.56742	-3.42956	-4.01478	236.1	-0.508387	-3.78608	-0.515874	-0.482793	236.1	-1.05056	-3.21691	-1.04225
236	-0.367886	-2.84732	-0.388997	236	-4.02224	-3.64335	-3.49298	-4.087	236	-0.526008	-3.8276	-0.527249	-0.504173	236	-1.05904	-3.26314	-1.05093
235.9	-0.36957	-2.88052	-0.374296	235.9	-4.10157	-3.71347	-3.55821	-4.17153	235.9	-0.540793	-3.87362	-0.546532	-0.526606	235.9	-1.07143	-3.3086	-1.06332
235.8	-0.376049	-2.91915	-0.365934	235.8	-4.17694	-3.7835	-3.61538	-4.25809	235.8	-0.559018	-3.92879	-0.565016	-0.550193	235.8	-1.09335	-3.35781	-1.08109
235.7	-0.365573	-2.94121	-0.346196	235.7	-4.26406	-3.85857	-3.68591	-4.34299	235.7	-0.581088	-3.9813	-0.581997	-0.566434	235.7	-1.10556	-3.40161	-1.08817
235.6	-0.376949	-2.97296	-0.345472	235.6	-4.34248	-3.91787	-3.75531	-4.42767	235.6	-0.603054	-4.03032	-0.603429	-0.587031	235.6	-1.11707	-3.44916	-1.09402
235.5	-0.400325	-3.0186	-0.350457	235.5	-4.41826	-3.98045	-3.80741	-4.5053	235.5	-0.624958	-4.07862	-0.611964	-0.607147	235.5	-1.12551	-3.48483	-1.09988
235.4	-0.43014	-3.08161	-0.374635	235.4	-4.4914	-4.042	-3.86178	-4.58634	235.4	-0.644887	-4.12519	-0.626061	-0.626914	235.4	-1.14088	-3.53107	-1.11677
235.3	-0.448833	-3.13493	-0.387217	235.3	-4.56793	-4.1166	-3.9242	-4.677	235.3	-0.661554	-4.17769	-0.645231	-0.662134	235.3	-1.15606	-3.58299	-1.12578
235.2	-0.460213	-3.18603	-0.401367	235.2	-4.65988	-4.19782	-3.99928	-4.76503	235.2	-0.683521	-4.23555	-0.664243	-0.692493	235.2	-1.17338	-3.6364	-1.13212
235.1	-0.475107	-3.24177	-0.421059	235.1	-4.75911	-4.26426	-4.07078	-4.86124	235.1	-0.715591	-4.29748	-0.686676	-0.716505	235.1	-1.18424	-3.69068	-1.1389
235	-0.479888	-3.27661	-0.43359	235	-4.84634	-4.31769	-4.14084	-4.96427	235	-0.748042	-4.3602	-0.7133	-0.741461	235	-1.18203	-3.73939	-1.1424
234.9	-0.474613	-3.32415	-0.424	234.9	-4.93617	-4.37853	-4.21012	-5.06188	234.9	-0.77596	-4.4089	-0.735909	-0.773354	234.9	-1.18884	-3.77931	-1.15003
234.8	-0.486964	-3.38787	-0.428015	234.8	-5.0367	-4.44516	-4.28499	-5.16634	234.8	-0.793561	-4.45601	-0.753559	-0.810389	234.8	-1.19845	-3.82319	-1.16549
234.7	-0.491363	-3.42726	-0.427609	234.7	-5.13958	-4.5159	-4.36268	-5.2709	234.7	-0.812362	-4.51186	-0.779345	-0.848858	234.7	-1.20575	-3.86402	-1.17901
234.6	-0.503485	-3.46485	-0.432152	234.6	-5.24375	-4.58748	-4.43713	-5.36791	234.6	-0.835304	-4.57768	-0.808379	-0.877036	234.6	-1.21507	-3.91357	-1.20206
234.5	-0.5265	-3.49373	-0.433665	234.5	-5.33692	-4.664	-4.50842	-5.47377	234.5	-0.860509	-4.63915	-0.838661	-0.908179	234.5	-1.21749	-3.96186	-1.20896
234.4	-0.553869	-3.5201	-0.425905	234.4	-5.43471	-4.73619	-4.58417	-5.5861	234.4	-0.892299	-4.70154	-0.873572	-0.937417	234.4	-1.22859	-4.01018	-1.21398
234.3	-0.5579	-3.53031	-0.423627	234.3	-5.53666	-4.8102	-4.66624	-5.69645	234.3	-0.924296	-4.7586	-0.90166	-0.971437	234.3	-1.23846	-4.06066	-1.22328
234.2	-0.57547	-3.56428	-0.448455	234.2	-5.63562	-4.88499	-4.74498	-5.80387	234.2	-0.966261	-4.82299	-0.931408	-1.00825	234.2	-1.25357	-4.10955	-1.23732
234.1	-0.581312	-3.59485	-0.478804	234.1	-5.73832	-4.95905	-4.83252	-5.91086	234.1	-1.00194	-4.88696	-0.964038	-1.04201	234.1	-1.26665	-4.15363	-1.25141
234	-0.592246	-3.63062	-0.509305	234	-5.84025	-5.02971	-4.91147	-6.02002	234	-1.02959	-4.95019	-1.00081	-1.08366	234	-1.27789	-4.19861	-1.26401
233.9	-0.601942	-3.66107	-0.526406	233.9	-5.94348	-5.10662	-4.98296	-6.12216	233.9	-1.06212	-5.00593	-1.0344	-1.11505	233.9	-1.28988	-4.23989	-1.27275
233.8	-0.596645	-3.69669	-0.5216	233.8	-6.04776	-5.18391	-5.06837	-6.222	233.8	-1.10292	-5.07233	-1.07947	-1.14466	233.8	-1.30279	-4.29062	-1.29077
233.7	-0.574749	-3.7056	-0.508759	233.7	-6.15347	-5.26248	-5.15572	-6.32796	233.7	-1.14599	-5.1416	-1.12002	-1.18214	233.7	-1.30843	-4.34032	-1.29709
233.6	-0.55802	-3.70993	-0.50064	233.6	-6.25894	-5.33131	-5.24657	-6.42773	233.6	-1.19342	-5.20682	-1.15507	-1.20982	233.6	-1.31013	-4.38493	-1.30682
233.5	-0.553814	-3.72239	-0.504575	233.5	-6.35858	-5.39782	-5.33059	-6.53008	233.5	-1.22974	-5.26827	-1.18746	-1.24177	233.5	-1.32003	-4.43828	-1.32859
233.4	-0.560931	-3.74895	-0.509437	233.4	-6.45725	-5.47035	-5.41544	-6.62843	233.4	-1.26191	-5.32584	-1.22395	-1.27939	233.4	-1.34322	-4.49406	-1.35532
233.3	-0.571717	-3.78714	-0.520801	233.3	-6.56556	-5.55876	-5.50668	-6.72917	233.3	-1.30197	-5.39078	-1.26976	-1.32241	233.3	-1.37425	-4.55829	-1.38262
233.2	-0.597079	-3.82777	-0.544626	233.2	-6.67208	-5.65138	-5.60611	-6.83003	233.2	-1.34474	-5.46123	-1.30884	-1.36348	233.2	-1.39757	-4.62666	-1.40257
233.1	-0.604776	-3.8284	-0.552458	233.1	-6.77154	-5.73433	-5.70103	-6.93062	233.1	-1.38746	-5.52624	-1.34189	-1.40232	233.1	-1.41368	-4.69292	-1.41572
233	-0.619981	-3.84072	-0.57264	233	-6.86184	-5.8065	-5.77791	-7.02867	233	-1.43141	-5.59023	-1.38287	-1.43495	233	-1.43303	-4.75758	-1.43236
232.9	-0.636708	-3.87109	-0.583563	232.9	-6.94158	-5.87827	-5.84957	-7.12552	232.9	-1.47294	-5.65279	-1.4245	-1.47746	232.9	-1.44844	-4.81659	-1.43508
232.8	-0.644098	-3.91156	-0.609463	232.8	-7.03194	-5.9524	-5.92441	-7.2191	232.8	-1.51346	-5.71861	-1.46841	-1.50849	232.8	-1.45853	-4.86999	-1.44261
232.7	-0.642603	-3.94846	-0.634565	232.7	-7.12549	-6.03148	-6.00295	-7.31205	232.7	-1.55774	-5.78734	-1.50938	-1.54369	232.7	-1.47404	-4.92876	-1.46218
232.6	-0.651504	-3.98159	-0.649035	232.6	-7.22135	-6.11682	-6.08784	-7.40028	232.6	-1.60193	-5.85253	-1.54897	-1.57543	232.6	-1.4837	-4.98285	-1.4761
232.5	-0.66151	-4.01609	-0.648867	232.5	-7.31747	-6.20645	-6.1696	-7.49065	232.5	-1.65167	-5.9215	-1.58853	-1.60653	232.5	-1.4857	-5.04634	-1.48564
232.4	-0.670569	-4.04698	-0.64392	232.4	-7.40888	-6.29653	-6.24433	-7.58803	232.4	-1.69905	-5.98166	-1.62986	-1.65369	232.4	-1.49325	-5.11888	-1.50526
232.3	-0.697215	-4.09968	-0.661398	232.3	-7.49979	-6.38622	-6.32616	-7.67804	232.3	-1.75449	-6.05542	-1.67952	-1.69512	232.3	-1.50437	-5.18671	-1.52384
232.2	-0.715853	-4.14751	-0.670218	232.2	-7.58941	-6.47268	-6.4129	-7.76493	232.2	-1.79948	-6.12652	-1.72719	-1.74549	232.2	-1.51845	-5.25687	-1.54364
232.1	-0.734926	-4.17776	-0.691642	232.1	-7.67294	-6.56674	-6.50219	-7.85438	232.1	-1.83472	-6.19421	-1.76878	-1.7924	232.1	-1.53408	-5.32717	-1.55419
232	-0.776294	-4.22162	-0.708392	232	-7.75859	-6.64602	-6.58208	-7.94045	232	-1.86691	-6.25553	-1.80674	-1.82828	232	-1.54933	-5.38956	-1.56674
231.9	-0.812597	-4.27697	-0.722248	231.9	-7.84192	-6.71954	-6.65804	-8.03239	231.9	-1.90503	-6.3197	-1.85501	-1.8707	231.9	-1.56683	-5.45232	-1.57968
231.8	-0.808059	-4.31397	-0.714914	231.8	-7.92823	-6.80502	-6.72961	-8.10406	231.8	-1.95209	-6.38754	-1.90108	-1.91146	231.8	-1.57899	-5.50736	-1.58221
231.7	-0.81017	-4.35576	-0.728681	231.7	-8.02356	-6.90007	-6.80721	-8.18291	231.7	-2.00779	-6.45511	-1.94788	-1.95313	231.7	-1.59485	-5.56549	-1.58738
231.6	-0.827422	-4.39449	-0.748228	231.6	-8.10067	-6.98777	-6.8677	-8.25781	231.6	-2.05304	-6.51155	-1.9837	-1.99985	231.6	-1.61144	-5.62452	-1.59158
231.5	-0.831694	-4.42424	-0.750769	231.5	-8.16792	-7.06383	-6.92404	-8.3289	231.5	-2.10074	-6.56584	-2.02966	-2.03951	231.5	-1.62472	-5.67123	-1.59966
231.4	-0.838634	-4.4667	-0.758875	231.4	-8.2326	-7.13537	-6.97076	-8.40052	231.4	-2.15323	-6.62124	-2.08589	-2.07909	231.4	-1.63282	-5.71173	-1.60719
231.3	-0.838995	-4.51582	-0.761639	231.3	-8.28911	-7.22053	-7.0368	-8.46741	231.3	-2.20406	-6.67913	-2.13847	-2.12046	231.3	-1.64108	-5.76324	-1.61313
231.2	-0.841592	-4.5558	-0.775611	231.2	-8.35561	-7.31877	-7.10989	-8.53554	231.2	-2.25612	-6.73429	-2.18362	-2.16008	231.2	-1.65604	-5.8214	-1.63076
231.1	-0.845138	-4.58242	-0.780331	231.1	-8.4265	-7.41732	-7.17902	-8.60355	231.1	-2.3107	-6.79319	-2.23002	-2.21046	231.1	-1.68105	-5.88761	-1.64935
231	-0.841517	-4.60832	-0.777777	231	-8.48392	-7.50727	-7.23743	-8.66419	231	-2.36356	-6.84736	-2.2741	-2.25894	231	-1.70383	-5.95126	-1.66988
230.9	-0.854723	-4.66119	-0.789497	230.9	-8.53042	-7.58878	-7.27928	-8.72867	230.9	-2.40974	-6.90345	-2.31426	-2.30837	230.9	-1.72975	-6.01564	-1.6851
230.8	-0.869496	-4.70252	-0.807665	230.8	-8.56541	-7.6594	-7.31864	-8.78517	230.8	-2.44663	-6.95217	-2.358	-2.35573	230.8	-1.75409	-6.06597	-1.6949
230.7	-0.875573	-4.7329	-0.822942	230.7	-8.61444	-7.74289	-7.37017	-8.82552	230.7	-2.4899	-7.01079	-2.40065	-2.39546	230.7	-1.77473	-6.121	-1.70072
230.6	-0.867546	-4.76766	-0.824532	230.6	-8.65854	-7.82478	-7.41765	-8.86841	230.6	-2.52364	-7.04757	-2.42443	-2.43587	230.6	-1.79362	-6.18093	-1.71901
230.5	-0.867181	-4.80249	-0.829851	230.5	-8.70239	-7.91916	-7.46277	-8.91793	230.5	-2.56668	-7.09592	-2.45781	-2.48153	230.5	-1.80712	-6.23797	-1.73206
230.4	-0.861696	-4.83463	-0.823229	230.4	-8.74441	-7.99099	-7.4941	-8.96591	230.4	-2.62279	-7.14402	-2.49588	-2.53396	230.4	-1.81903	-6.29414	-1.75015
230.3	-0.831569	-4.85417	-0.822731	230.3	-8.78186	-8.08296	-7.5382	-9.01108	230.3	-2.67666	-7.19928	-2.5428	-2.59201	230.3	-1.83414	-6.36019	-1.76841
230.2	-0.819413	-4.87112	-0.834626	230.2	-8.8204	-8.18283	-7.58338	-9.04297	230.2	-2.72018	-7.2468	-2.58598	-2.63999	230.2	-1.84679	-6.41948	-1.78319
230.1	-0.837205	-4.89195	-0.85122	230.1	-8.85171	-8.27304	-7.62101	-9.08837	230.1	-2.76761	-7.28704	-2.62901	-2.68617	230.1	-1.8644	-6.48638	-1.79745
230	-0.83845	-4.90719	-0.850691	230	-8.85684	-8.34416	-7.64254	-9.1246	230	-2.81428	-7.33121	-2.67452	-2.73988	230	-1.87282	-6.54789	-1.8052
229.9	-0.808516	-4.92382	-0.839753	229.9	-8.87173	-8.42315	-7.67267	-9.15562	229.9	-2.86457	-7.38654	-2.72499	-2.78164	229.9	-1.87841	-6.6023	-1.81229
229.8	-0.800124	-4.9452	-0.851552	229.8	-8.89694	-8.51142	-7.70403	-9.18925	229.8	-2.92101	-7.45267	-2.77488	-2.82948	229.8	-1.88584	-6.67519	-1.82461
229.7	-0.787958	-4.96717	-0.855501	229.7	-8.91543	-8.59501	-7.73953	-9.21816	229.7	-2.97382	-7.51091	-2.8165	-2.88267	229.7	-1.9017	-6.76147	-1.84214
229.6	-0.769453	-4.98558	-0.842179	229.6	-8.94126	-8.67702	-7.76779	-9.25431	229.6	-3.02806	-7.56648	-2.85732	-2.93652	229.6	-1.91494	-6.8388	-1.85885
229.5	-0.75096	-4.99313	-0.829045	229.5	-8.96613	-8.75603	-7.79605	-9.27896	229.5	-3.07129	-7.61235	-2.90135	-2.99168	229.5	-1.92227	-6.90209	-1.86346
229.4	-0.73924	-5.0275	-0.820716	229.4	-8.98369	-8.83686	-7.82081	-9.30065	229.4	-3.11733	-7.65484	-2.94097	-3.04107	229.4	-1.92259	-6.95193	-1.86685
229.3	-0.730065	-5.06264	-0.824224	229.3	-9.00618	-8.91315	-7.84784	-9.32523	229.3	-3.16524	-7.71588	-2.99525	-3.09128	229.3	-1.91552	-7.00138	-1.86076
229.2	-0.714419	-5.06628	-0.826487	229.2	-9.02525	-8.98813	-7.88098	-9.35048	229.2	-3.22016	-7.77497	-3.04787	-3.1441	229.2	-1.91112	-7.06178	-1.86261
229.1	-0.698309	-5.07354	-0.835274	229.1	-9.05358	-9.08244	-7.91313	-9.37955	229.1	-3.28546	-7.83689	-3.09722	-3.19813	229.1	-1.91563	-7.1235	-1.87192
229	-0.694595	-5.10543	-0.851448	229	-9.068	-9.17338	-7.94041	-9.40778	229	-3.35093	-7.88875	-3.14689	-3.24743	229	-1.91484	-7.17691	-1.87552
228.9	-0.690832	-5.11712	-0.859092	228.9	-9.07725	-9.2571	-7.96068	-9.43142	228.9	-3.41975	-7.95225	-3.21083	-3.29952	228.9	-1.9127	-7.23109	-1.87459
228.8	-0.665715	-5.08524	-0.85191	228.8	-9.08582	-9.33327	-7.97973	-9.45865	228.8	-3.48401	-8.01636	-3.27365	-3.3562	228.8	-1.91632	-7.29347	-1.88297
228.7	-0.651874	-5.08668	-0.842922	228.7	-9.09874	-9.42425	-8.00517	-9.48971	228.7	-3.54237	-8.07293	-3.33247	-3.41372	228.7	-1.91656	-7.34677	-1.8851
228.6	-0.66967	-5.11461	-0.848519	228.6	-9.11484	-9.5069	-8.02908	-9.52331	228.6	-3.60442	-8.13199	-3.38157	-3.46922	228.6	-1.91913	-7.4087	-1.8953
228.5	-0.675381	-5.1278	-0.841236	228.5	-9.13178	-9.59354	-8.05345	-9.55755	228.5	-3.67367	-8.20012	-3.43034	-3.52584	228.5	-1.92867	-7.47499	-1.90206
228.4	-0.667924	-5.15326	-0.837572	228.4	-9.14724	-9.67471	-8.0837	-9.58916	228.4	-3.7315	-8.25886	-3.47918	-3.58841	228.4	-1.9344	-7.53493	-1.91433
228.3	-0.677813	-5.19224	-0.846031	228.3	-9.16223	-9.75713	-8.11653	-9.60953	228.3	-3.78073	-8.31129	-3.52821	-3.63469	228.3	-1.95056	-7.59894	-1.92656
228.2	-0.696031	-5.22696	-0.861849	228.2	-9.18147	-9.83411	-8.1509	-9.63405	228.2	-3.83236	-8.36512	-3.57344	-3.69712	228.2	-1.96965	-7.66974	-1.9436
228.1	-0.712531	-5.25206	-0.857908	228.1	-9.1898	-9.90377	-8.17857	-9.65511	228.1	-3.87523	-8.40786	-3.62055	-3.75233	228.1	-1.98695	-7.73863	-1.96411
228	-0.724412	-5.26495	-0.860394	228	-9.21146	-9.9881	-8.20521	-9.68244	228	-3.92129	-8.46007	-3.67692	-3.805	228	-2.00214	-7.79263	-1.98292
227.9	-0.72419	-5.27425	-0.864504	227.9	-9.23148	-10.0685	-8.2336	-9.69784	227.9	-3.97305	-8.50967	-3.72358	-3.85859	227.9	-2.02217	-7.84666	-2.00139
227.8	-0.725497	-5.28257	-0.880171	227.8	-9.24806	-10.1559	-8.26547	-9.72308	227.8	-4.03264	-8.56721	-3.76859	-3.91427	227.8	-2.04068	-7.90696	-2.02337
227.7	-0.720479	-5.28728	-0.88903	227.7	-9.26134	-10.2317	-8.28441	-9.75291	227.7	-4.09569	-8.63069	-3.82141	-3.9711	227.7	-2.05816	-7.97109	-2.04657
227.6	-0.723216	-5.30318	-0.897811	227.6	-9.2673	-10.3036	-8.29823	-9.77945	227.6	-4.15969	-8.6802	-3.87369	-4.02198	227.6	-2.08278	-8.03826	-2.0691
227.5	-0.727048	-5.34226	-0.908123	227.5	-9.28262	-10.3792	-8.31178	-9.81491	227.5	-4.21903	-8.73196	-3.92663	-4.08178	227.5	-2.0997	-8.09829	-2.08783
227.4	-0.728811	-5.3748	-0.923296	227.4	-9.2995	-10.4464	-8.33321	-9.84129	227.4	-4.26383	-8.77435	-3.97762	-4.13904	227.4	-2.10521	-8.16326	-2.0979
227.3	-0.727161	-5.38661	-0.924719	227.3	-9.3129	-10.5138	-8.35912	-9.87229	227.3	-4.31883	-8.82193	-4.03898	-4.20719	227.3	-2.11887	-8.23552	-2.11586
227.2	-0.731748	-5.40708	-0.919005	227.2	-9.33322	-10.5877	-8.39551	-9.90465	227.2	-4.37582	-8.87035	-4.10301	-4.26357	227.2	-2.13248	-8.29919	-2.12798
227.1	-0.753626	-5.47917	-0.939547	227.1	-9.34881	-10.662	-8.42118	-9.93056	227.1	-4.43793	-8.9175	-4.16479	-4.3008	227.1	-2.15301	-8.36495	-2.13595
227	-0.74171	-5.49706	-0.949527	227	-9.37241	-10.7293	-8.45233	-9.95715	227	-4.49136	-8.96999	-4.22141	-4.33664	227	-2.17591	-8.43039	-2.14194
226.9	-0.732088	-5.50457	-0.952754	226.9	-9.39028	-10.8013	-8.48953	-9.98262	226.9	-4.54671	-9.01327	-4.28328	-4.38787	226.9	-2.18605	-8.48413	-2.14206
226.8	-0.746989	-5.53322	-0.970978	226.8	-9.39592	-10.8681	-8.51224	-10.0022	226.8	-4.60109	-9.05494	-4.34757	-4.44092	226.8	-2.19271	-8.54431	-2.15
226.7	-0.777054	-5.56963	-0.986127	226.7	-9.40352	-10.9425	-8.53452	-10.0315	226.7	-4.66168	-9.09653	-4.40589	-4.49762	226.7	-2.20194	-8.6032	-2.1604
226.6	-0.784462	-5.56713	-0.985096	226.6	-9.43146	-11.0107	-8.55022	-10.0738	226.6	-4.72411	-9.14499	-4.46775	-4.56125	226.6	-2.20868	-8.66024	-2.16592
226.5	-0.791714	-5.57088	-0.980987	226.5	-9.45616	-11.0786	-8.57446	-10.1125	226.5	-4.77995	-9.18859	-4.53023	-4.61357	226.5	-2.20856	-8.72025	-2.16449
226.4	-0.780918	-5.56648	-1.00151	226.4	-9.4818	-11.1447	-8.60581	-10.1399	226.4	-4.847	-9.24126	-4.59045	-4.67337	226.4	-2.20314	-8.77284	-2.15672
226.3	-0.767327	-5.5885	-1.01737	226.3	-9.49208	-11.1983	-8.63267	-10.1709	226.3	-4.91598	-9.27868	-4.65212	-4.73509	226.3	-2.20048	-8.82873	-2.15519
226.2	-0.795724	-5.60205	-1.04926	226.2	-9.51126	-11.2527	-8.64984	-10.1971	226.2	-4.98623	-9.32139	-4.72241	-4.78979	226.2	-2.19243	-8.87519	-2.1544
226.1	-0.829296	-5.62759	-1.0667	226.1	-9.52314	-11.2996	-8.67009	-10.2256	226.1	-5.05639	-9.37112	-4.79297	-4.84375	226.1	-2.18903	-8.92222	-2.14567
226	-0.859098	-5.65852	-1.06686	226	-9.53632	-11.3565	-8.70245	-10.2485	226	-5.11757	-9.40241	-4.85141	-4.89061	226	-2.19514	-8.97895	-2.14665
225.9	-0.878	-5.67715	-1.07605	225.9	-9.55586	-11.4185	-8.75279	-10.2876	225.9	-5.17715	-9.43709	-4.90683	-4.95178	225.9	-2.20097	-9.03908	-2.15442
225.8	-0.897268	-5.69886	-1.09422	225.8	-9.57616	-11.4776	-8.80328	-10.3124	225.8	-5.23843	-9.46577	-4.96887	-4.99873	225.8	-2.20661	-9.10165	-2.15908
225.7	-0.919834	-5.71899	-1.09797	225.7	-9.59199	-11.5349	-8.84222	-10.3375	225.7	-5.30298	-9.50279	-5.02935	-5.05359	225.7	-2.21301	-9.16323	-2.16586
225.6	-0.935615	-5.74163	-1.10374	225.6	-9.61007	-11.5934	-8.86967	-10.3638	225.6	-5.35409	-9.54399	-5.08189	-5.0951	225.6	-2.22476	-9.21819	-2.17029
225.5	-0.959731	-5.73422	-1.13276	225.5	-9.62013	-11.65	-8.87984	-10.3889	225.5	-5.41931	-9.58927	-5.13355	-5.14402	225.5	-2.22917	-9.27842	-2.17203
225.4	-0.970512	-5.70919	-1.1534	225.4	-9.63408	-11.7026	-8.89589	-10.415	225.4	-5.47604	-9.62224	-5.17589	-5.20624	225.4	-2.22209	-9.32661	-2.17158
225.3	-0.985288	-5.7198	-1.1598	225.3	-9.64279	-11.7496	-8.92549	-10.4485	225.3	-5.53512	-9.65138	-5.22188	-5.27226	225.3	-2.22425	-9.3823	-2.17485
225.2	-0.98778	-5.73963	-1.16748	225.2	-9.65381	-11.8021	-8.94843	-10.4845	225.2	-5.59128	-9.6877	-5.27069	-5.31883	225.2	-2.23208	-9.43574	-2.18595
225.1	-0.972673	-5.73816	-1.16293	225.1	-9.66706	-11.8534	-8.96632	-10.521	225.1	-5.64935	-9.71787	-5.32362	-5.35927	225.1	-2.23958	-9.48564	-2.1926
225	-0.955283	-5.72938	-1.17441	225	-9.68876	-11.9112	-8.9939	-10.5422	225	-5.70315	-9.75535	-5.37474	-5.40207	225	-2.24671	-9.53621	-2.19575
224.9	-0.946031	-5.73767	-1.18962	224.9	-9.71076	-11.9695	-9.03396	-10.5631	224.9	-5.76474	-9.79147	-5.42084	-5.43953	224.9	-2.24358	-9.58724	-2.21099
224.8	-0.95069	-5.74553	-1.20873	224.8	-9.73175	-12.0245	-9.06842	-10.5835	224.8	-5.83339	-9.82594	-5.46077	-5.47853	224.8	-2.23652	-9.62726	-2.21757
224.7	-0.981064	-5.77252	-1.22213	224.7	-9.76023	-12.0885	-9.10338	-10.6227	224.7	-5.88589	-9.85011	-5.50737	-5.52056	224.7	-2.23654	-9.6584	-2.22113
224.6	-1.00694	-5.77109	-1.2211	224.6	-9.7867	-12.154	-9.13373	-10.6537	224.6	-5.93967	-9.89055	-5.55035	-5.56934	224.6	-2.2386	-9.6948	-2.22301
224.5	-1.00669	-5.76209	-1.22156	224.5	-9.80013	-12.219	-9.1589	-10.6887	224.5	-5.98612	-9.92592	-5.58715	-5.62338	224.5	-2.25004	-9.7446	-2.22187
224.4	-0.995149	-5.74354	-1.21954	224.4	-9.82286	-12.2727	-9.16601	-10.7166	224.4	-6.03696	-9.952	-5.6386	-5.67166	224.4	-2.25682	-9.80215	-2.23267
224.3	-0.981316	-5.7186	-1.24361	224.3	-9.84553	-12.3222	-9.18801	-10.7519	224.3	-6.08967	-10.0007	-5.70349	-5.72099	224.3	-2.25265	-9.85827	-2.22986
224.2	-0.997336	-5.69637	-1.27469	224.2	-9.8562	-12.358	-9.19426	-10.7747	224.2	-6.14226	-10.0379	-5.76028	-5.76926	224.2	-2.2552	-9.91185	-2.22706
224.1	-1.00171	-5.65519	-1.28165	224.1	-9.87079	-12.3927	-9.19915	-10.8023	224.1	-6.19518	-10.0836	-5.81837	-5.82923	224.1	-2.26761	-9.96313	-2.23276
224	-0.987769	-5.62381	-1.27549	224	-9.9017	-12.426	-9.22269	-10.8377	224	-6.2578	-10.126	-5.86809	-5.87801	224	-2.27369	-10.0064	-2.23023
223.9	-0.993999	-5.58776	-1.27661	223.9	-9.9373	-12.447	-9.24211	-10.8728	223.9	-6.31172	-10.146	-5.9009	-5.92735	223.9	-2.26751	-10.0492	-2.22734
223.8	-0.987773	-5.57517	-1.26714	223.8	-9.97002	-12.4827	-9.26751	-10.9092	223.8	-6.35713	-10.1667	-5.93446	-5.97833	223.8	-2.27185	-10.0883	-2.22612
223.7	-0.987148	-5.57467	-1.26907	223.7	-10.0015	-12.5234	-9.29588	-10.9406	223.7	-6.40949	-10.1896	-5.97987	-6.03272	223.7	-2.2905	-10.1393	-2.23388
223.6	-1.01115	-5.56601	-1.30153	223.6	-10.0245	-12.5612	-9.31668	-10.9569	223.6	-6.46131	-10.221	-6.02899	-6.0759	223.6	-2.29524	-10.1854	-2.24481
223.5	-1.02395	-5.54551	-1.31414	223.5	-10.0646	-12.5931	-9.32973	-10.9496	223.5	-6.51514	-10.2424	-6.07708	-6.11966	223.5	-2.29477	-10.2282	-2.24337
223.4	-1.03453	-5.53263	-1.31838	223.4	-10.1039	-12.6212	-9.34683	-10.9574	223.4	-6.56876	-10.26	-6.12221	-6.1695	223.4	-2.29976	-10.275	-2.24313
223.3	-1.04622	-5.50606	-1.31535	223.3	-10.1337	-12.6397	-9.35757	-10.9722	223.3	-6.62731	-10.289	-6.17426	-6.21321	223.3	-2.29686	-10.3176	-2.24245
223.2	-1.05559	-5.46603	-1.3082	223.2	-10.1452	-12.6634	-9.35935	-10.989	223.2	-6.68193	-10.312	-6.22866	-6.2617	223.2	-2.30268	-10.3573	-2.24296
223.1	-1.06774	-5.42877	-1.30271	223.1	-10.1625	-12.6998	-9.37263	-11.0097	223.1	-6.73585	-10.3297	-6.28556	-6.30766	223.1	-2.31277	-10.4082	-2.2545
223	-1.0616	-5.37753	-1.30815	223	-10.1703	-12.7285	-9.38777	-11.0281	223	-6.7873	-10.3447	-6.33226	-6.34763	223	-2.32001	-10.4598	-2.25566
222.9	-1.0774	-5.3508	-1.33321	222.9	-10.1797	-12.7561	-9.40364	-11.0486	222.9	-6.83853	-10.3699	-6.38719	-6.38766	222.9	-2.3265	-10.5136	-2.25521
222.8	-1.08026	-5.33276	-1.36171	222.8	-10.1987	-12.7759	-9.43374	-11.0646	222.8	-6.87783	-10.394	-6.44104	-6.41987	222.8	-2.32976	-10.5571	-2.2509
222.7	-1.08139	-5.3212	-1.38297	222.7	-10.2296	-12.7946	-9.47402	-11.0824	222.7	-6.92241	-10.4136	-6.4773	-6.45438	222.7	-2.3341	-10.5954	-2.24194
222.6	-1.10183	-5.31914	-1.40261	222.6	-10.2485	-12.8131	-9.49526	-11.0995	222.6	-6.97017	-10.4239	-6.50664	-6.50041	222.6	-2.35067	-10.6261	-2.25168
222.5	-1.11297	-5.2897	-1.42097	222.5	-10.2837	-12.8382	-9.51008	-11.1078	222.5	-7.01414	-10.431	-6.54229	-6.53802	222.5	-2.35969	-10.6535	-2.26085
222.4	-1.11991	-5.27151	-1.44296	222.4	-10.3162	-12.8648	-9.52437	-11.1259	222.4	-7.06325	-10.4363	-6.58346	-6.56272	222.4	-2.35089	-10.68	-2.25767
222.3	-1.14624	-5.25323	-1.48134	222.3	-10.3439	-12.8847	-9.53289	-11.1367	222.3	-7.10221	-10.4359	-6.63328	-6.59635	222.3	-2.3481	-10.7046	-2.267
222.2	-1.16551	-5.24098	-1.51285	222.2	-10.3536	-12.9029	-9.56321	-11.1438	222.2	-7.1549	-10.454	-6.68768	-6.63276	222.2	-2.35191	-10.7355	-2.27848
222.1	-1.17965	-5.23434	-1.52819	222.1	-10.3785	-12.9233	-9.59879	-11.1606	222.1	-7.19905	-10.4741	-6.74016	-6.66676	222.1	-2.35309	-10.7687	-2.28749
222	-1.19371	-5.2166	-1.54389	222	-10.3999	-12.922	-9.61839	-11.1847	222	-7.235	-10.4866	-6.79331	-6.69969	222	-2.34539	-10.7972	-2.29023
221.9	-1.20665	-5.19451	-1.55278	221.9	-10.4227	-12.9312	-9.6286	-11.2021	221.9	-7.27365	-10.4955	-6.84514	-6.7372	221.9	-2.3374	-10.825	-2.2923
221.8	-1.24636	-5.18235	-1.59049	221.8	-10.4365	-12.9397	-9.65669	-11.2491	221.8	-7.30969	-10.4917	-6.88002	-6.77787	221.8	-2.34392	-10.8516	-2.29848
221.7	-1.25851	-5.15073	-1.6275	221.7	-10.4622	-12.9552	-9.70056	-11.2942	221.7	-7.34069	-10.4898	-6.90809	-6.8339	221.7	-2.34497	-10.8693	-2.30787
221.6	-1.27777	-5.14155	-1.67105	221.6	-10.4853	-12.9665	-9.74484	-11.3338	221.6	-7.36805	-10.4796	-6.93441	-6.88587	221.6	-2.34382	-10.8926	-2.31408
221.5	-1.30667	-5.13591	-1.71575	221.5	-10.5154	-12.9805	-9.78676	-11.3681	221.5	-7.40077	-10.4851	-6.96249	-6.93105	221.5	-2.3412	-10.9181	-2.30448
221.4	-1.34682	-5.12773	-1.76303	221.4	-10.5431	-12.9741	-9.81583	-11.3962	221.4	-7.43357	-10.4841	-6.99711	-6.97692	221.4	-2.34759	-10.9378	-2.29336
221.3	-1.38837	-5.11435	-1.78917	221.3	-10.5692	-12.9666	-9.84039	-11.415	221.3	-7.4683	-10.4824	-7.03752	-7.02648	221.3	-2.35859	-10.9585	-2.30241
221.2	-1.42799	-5.08981	-1.8075	221.2	-10.5936	-12.9604	-9.87625	-11.4192	221.2	-7.4954	-10.4674	-7.06947	-7.06293	221.2	-2.36168	-10.9768	-2.2998
221.1	-1.46531	-5.05025	-1.81023	221.1	-10.6236	-12.959	-9.90519	-11.4362	221.1	-7.5333	-10.4499	-7.09783	-7.11414	221.1	-2.35222	-10.9926	-2.30209
221	-1.51075	-5.01601	-1.82919	221	-10.6372	-12.9568	-9.92457	-11.446	221	-7.56874	-10.4281	-7.12699	-7.15712	221	-2.3469	-11.0011	-2.31159
220.9	-1.54943	-4.96104	-1.84653	220.9	-10.6578	-12.9424	-9.95411	-11.4616	220.9	-7.59813	-10.4075	-7.15936	-7.19488	220.9	-2.34266	-11.0041	-2.31495
220.8	-1.57984	-4.93899	-1.84855	220.8	-10.6857	-12.9332	-9.99783	-11.4777	220.8	-7.63412	-10.404	-7.19149	-7.22807	220.8	-2.33786	-11.0188	-2.3184
220.7	-1.61689	-4.91033	-1.86986	220.7	-10.7125	-12.9197	-10.0372	-11.4876	220.7	-7.67175	-10.4084	-7.22035	-7.27298	220.7	-2.33683	-11.033	-2.32598
220.6	-1.63947	-4.87485	-1.89021	220.6	-10.7247	-12.9029	-10.0696	-11.4928	220.6	-7.70597	-10.415	-7.24884	-7.31096	220.6	-2.33736	-11.0501	-2.32492
220.5	-1.65957	-4.83231	-1.90085	220.5	-10.7502	-12.8887	-10.0755	-11.5044	220.5	-7.73803	-10.4099	-7.28426	-7.34767	220.5	-2.34178	-11.0627	-2.31821
220.4	-1.70375	-4.79095	-1.93025	220.4	-10.7554	-12.8693	-10.0761	-11.5231	220.4	-7.76445	-10.3932	-7.31371	-7.39004	220.4	-2.33486	-11.0596	-2.30323
220.3	-1.7515	-4.74991	-1.94726	220.3	-10.7729	-12.8681	-10.0984	-11.5391	220.3	-7.80373	-10.3752	-7.34682	-7.43006	220.3	-2.32859	-11.0561	-2.29322
220.2	-1.7817	-4.70014	-1.96653	220.2	-10.8015	-12.8539	-10.1232	-11.5667	220.2	-7.83943	-10.3573	-7.37183	-7.46989	220.2	-2.33675	-11.0569	-2.29158
220.1	-1.79735	-4.63351	-1.97489	220.1	-10.8308	-12.8262	-10.1381	-11.575	220.1	-7.87533	-10.3516	-7.40437	-7.5017	220.1	-2.34442	-11.0708	-2.30405
220	-1.84155	-4.59163	-1.98649	220	-10.849	-12.7799	-10.1547	-11.5761	220	-7.91543	-10.3476	-7.44463	-7.52847	220	-2.34886	-11.0799	-2.31431
219.9	-1.85833	-4.54356	-1.98088	219.9	-10.8622	-12.7264	-10.1667	-11.5732	219.9	-7.95841	-10.3359	-7.48475	-7.55436	219.9	-2.35786	-11.0919	-2.32494
219.8	-1.89063	-4.49498	-1.99148	219.8	-10.8791	-12.6737	-10.1881	-11.5651	219.8	-7.98689	-10.2978	-7.51063	-7.57734	219.8	-2.37038	-11.0984	-2.33988
219.7	-1.90658	-4.43549	-1.99478	219.7	-10.8932	-12.6316	-10.2086	-11.5679	219.7	-8.0065	-10.271	-7.52803	-7.60498	219.7	-2.38097	-11.1061	-2.35266
219.6	-1.91337	-4.38468	-1.99915	219.6	-10.9004	-12.5717	-10.2126	-11.5788	219.6	-8.03932	-10.257	-7.55612	-7.62998	219.6	-2.38782	-11.0999	-2.35582
219.5	-1.91852	-4.33407	-2.00775	219.5	-10.9138	-12.5066	-10.2207	-11.5986	219.5	-8.07761	-10.2416	-7.57047	-7.65321	219.5	-2.39902	-11.0987	-2.37421
219.4	-1.9405	-4.31388	-2.03971	219.4	-10.9283	-12.4496	-10.2374	-11.6162	219.4	-8.10947	-10.2169	-7.58497	-7.66259	219.4	-2.40978	-11.1039	-2.38506
219.3	-1.96941	-4.29202	-2.08602	219.3	-10.9592	-12.3975	-10.2672	-11.6302	219.3	-8.13772	-10.1993	-7.61532	-7.68627	219.3	-2.39947	-11.1076	-2.38532
219.2	-1.98129	-4.2563	-2.11971	219.2	-10.9942	-12.3432	-10.284	-11.6384	219.2	-8.17875	-10.1782	-7.64582	-7.69501	219.2	-2.39528	-11.1191	-2.38015
219.1	-1.97741	-4.20581	-2.15058	219.1	-11.0079	-12.288	-10.2828	-11.6541	219.1	-8.20454	-10.1504	-7.67536	-7.71635	219.1	-2.39452	-11.1249	-2.3786
219	-1.98398	-4.15495	-2.16594	219	-11.0132	-12.23	-10.2805	-11.6736	219	-8.23392	-10.1138	-7.70915	-7.73888	219	-2.40179	-11.1181	-2.38167
218.9	-2.00124	-4.10161	-2.17262	218.9	-11.0149	-12.1683	-10.2926	-11.6981	218.9	-8.25525	-10.07	-7.72568	-7.75087	218.9	-2.41581	-11.1182	-2.39456
218.8	-1.99974	-4.04383	-2.16421	218.8	-11.0282	-12.1028	-10.3161	-11.7078	218.8	-8.27032	-10.0272	-7.74627	-7.76791	218.8	-2.43257	-11.1226	-2.41251
218.7	-1.98027	-3.96342	-2.1575	218.7	-11.0468	-12.0317	-10.3363	-11.7037	218.7	-8.29246	-9.98024	-7.76212	-7.78389	218.7	-2.45639	-11.1388	-2.43839
218.6	-1.97548	-3.90369	-2.1768	218.6	-11.0645	-11.9441	-10.3505	-11.6954	218.6	-8.31358	-9.94253	-7.77034	-7.79418	218.6	-2.4752	-11.1464	-2.46102
218.5	-1.99438	-3.87049	-2.2016	218.5	-11.0861	-11.8585	-10.3721	-11.69	218.5	-8.34311	-9.91429	-7.78967	-7.80128	218.5	-2.48014	-11.1419	-2.47207
218.4	-2.01142	-3.83616	-2.20836	218.4	-11.1053	-11.7708	-10.3918	-11.679	218.4	-8.37653	-9.8864	-7.81289	-7.81836	218.4	-2.49084	-11.1298	-2.47116
218.3	-2.01023	-3.76633	-2.22556	218.3	-11.1186	-11.6829	-10.3985	-11.6777	218.3	-8.41211	-9.84623	-7.8381	-7.83412	218.3	-2.5034	-11.117	-2.46922
218.2	-2.02598	-3.68979	-2.24308	218.2	-11.1466	-11.5917	-10.4132	-11.6974	218.2	-8.44509	-9.8022	-7.8642	-7.85618	218.2	-2.5196	-11.102	-2.46746
218.1	-2.02402	-3.61866	-2.25194	218.1	-11.175	-11.507	-10.4235	-11.7182	218.1	-8.47445	-9.77478	-7.89895	-7.87728	218.1	-2.52534	-11.0903	-2.46963
218	-2.00909	-3.56075	-2.28206	218	-11.2073	-11.4125	-10.4294	-11.715	218	-8.50863	-9.74446	-7.93771	-7.89451	218	-2.52339	-11.066	-2.47908
217.9	-2.02299	-3.51297	-2.31386	217.9	-11.2439	-11.3208	-10.4416	-11.7215	217.9	-8.53983	-9.70117	-7.96235	-7.91688	217.9	-2.52617	-11.0494	-2.48771
217.8	-2.01578	-3.47432	-2.33338	217.8	-11.2794	-11.2134	-10.4531	-11.7308	217.8	-8.56511	-9.64834	-7.99706	-7.94505	217.8	-2.52629	-11.0279	-2.48797
217.7	-2.00691	-3.41278	-2.33107	217.7	-11.3254	-11.103	-10.4679	-11.7349	217.7	-8.60364	-9.60539	-8.04447	-7.97049	217.7	-2.53687	-10.9964	-2.49368
217.6	-2.00213	-3.33209	-2.3127	217.6	-11.3534	-10.9949	-10.4819	-11.7438	217.6	-8.62158	-9.55238	-8.07707	-7.98559	217.6	-2.5607	-10.9732	-2.51086
217.5	-2.01838	-3.25674	-2.31751	217.5	-11.3658	-10.8774	-10.5013	-11.7465	217.5	-8.64108	-9.50826	-8.10098	-8.01785	217.5	-2.57273	-10.956	-2.529
217.4	-2.03243	-3.18203	-2.31896	217.4	-11.3833	-10.7556	-10.5336	-11.7495	217.4	-8.66028	-9.47068	-8.12128	-8.04685	217.4	-2.587	-10.9308	-2.53628
217.3	-2.04186	-3.10758	-2.31541	217.3	-11.4173	-10.6337	-10.5596	-11.7578	217.3	-8.68182	-9.42579	-8.13593	-8.06455	217.3	-2.60129	-10.9065	-2.54131
217.2	-2.07014	-3.04615	-2.327	217.2	-11.4549	-10.5178	-10.5943	-11.7589	217.2	-8.71574	-9.38026	-8.15844	-8.08232	217.2	-2.60462	-10.8689	-2.53705
217.1	-2.10247	-3.00716	-2.38051	217.1	-11.4691	-10.3857	-10.6233	-11.7718	217.1	-8.75367	-9.34675	-8.18419	-8.09855	217.1	-2.60648	-10.8304	-2.54524
217	-2.13633	-2.97592	-2.43005	217	-11.4973	-10.2389	-10.6448	-11.7929	217	-8.78669	-9.30932	-8.21434	-8.11532	217	-2.60306	-10.7855	-2.55333
216.9	-2.14031	-2.90477	-2.45484	216.9	-11.5212	-10.089	-10.6644	-11.8084	216.9	-8.80732	-9.27134	-8.23371	-8.13507	216.9	-2.60346	-10.7429	-2.56146
216.8	-2.13946	-2.80629	-2.47216	216.8	-11.5493	-9.95481	-10.703	-11.8206	216.8	-8.82884	-9.21657	-8.24629	-8.16208	216.8	-2.62246	-10.7141	-2.58102
216.7	-2.15856	-2.71973	-2.49284	216.7	-11.5698	-9.8193	-10.7297	-11.8477	216.7	-8.84273	-9.15261	-8.25853	-8.181	216.7	-2.63797	-10.6826	-2.5902
216.6	-2.1868	-2.65281	-2.52037	216.6	-11.5884	-9.66027	-10.7546	-11.8632	216.6	-8.85282	-9.09974	-8.27517	-8.19321	216.6	-2.6432	-10.6499	-2.5943
216.5	-2.19484	-2.58287	-2.51913	216.5	-11.5984	-9.51189	-10.7647	-11.862	216.5	-8.8535	-9.05031	-8.29102	-8.2014	216.5	-2.65919	-10.6219	-2.60496
216.4	-2.19322	-2.50211	-2.50062	216.4	-11.614	-9.34771	-10.7722	-11.8724	216.4	-8.86557	-9.00301	-8.30706	-8.21611	216.4	-2.68981	-10.5841	-2.61834
216.3	-2.21172	-2.41982	-2.49236	216.3	-11.6388	-9.17451	-10.8	-11.902	216.3	-8.88116	-8.94897	-8.31818	-8.22296	216.3	-2.71662	-10.5477	-2.62823
216.2	-2.20115	-2.32332	-2.4818	216.2	-11.6561	-8.9996	-10.83	-11.9122	216.2	-8.89585	-8.89403	-8.32852	-8.23441	216.2	-2.73524	-10.5178	-2.64259
216.1	-2.22173	-2.23499	-2.49687	216.1	-11.6716	-8.82906	-10.8466	-11.9192	216.1	-8.90714	-8.85311	-8.33628	-8.24301	216.1	-2.75328	-10.481	-2.6669
216	-2.2375	-2.15105	-2.51015	216	-11.6734	-8.64681	-10.8661	-11.9307	216	-8.90855	-8.81131	-8.33968	-8.25557	216	-2.77772	-10.4441	-2.70032
215.9	-2.24011	-2.09202	-2.52608	215.9	-11.6902	-8.45757	-10.8842	-11.9578	215.9	-8.91746	-8.76757	-8.34026	-8.27862	215.9	-2.80424	-10.3978	-2.72212
215.8	-2.22634	-2.02725	-2.52201	215.8	-11.7148	-8.27275	-10.9107	-11.9798	215.8	-8.92706	-8.71321	-8.35945	-8.29005	215.8	-2.83847	-10.3422	-2.73885
215.7	-2.22844	-1.97857	-2.53143	215.7	-11.7495	-8.07351	-10.9346	-11.9926	215.7	-8.95428	-8.64358	-8.37708	-8.29998	215.7	-2.85985	-10.2935	-2.76738
215.6	-2.22876	-1.9255	-2.53618	215.6	-11.7755	-7.88693	-10.9619	-12.0013	215.6	-8.96844	-8.57157	-8.38821	-8.31021	215.6	-2.87577	-10.2505	-2.78636
215.5	-2.21911	-1.87128	-2.53792	215.5	-11.8055	-7.67943	-10.9763	-12.0229	215.5	-8.97833	-8.51877	-8.41358	-8.32305	215.5	-2.9031	-10.2154	-2.81502
215.4	-2.19854	-1.79216	-2.50981	215.4	-11.8406	-7.48958	-10.9998	-12.0552	215.4	-8.98104	-8.45026	-8.41801	-8.33584	215.4	-2.92041	-10.171	-2.82726
215.3	-2.18089	-1.70163	-2.47936	215.3	-11.8709	-7.2964	-11.029	-12.0778	215.3	-8.99905	-8.40316	-8.42532	-8.34162	215.3	-2.94893	-10.13	-2.84573
215.2	-2.1771	-1.62873	-2.4531	215.2	-11.8947	-7.09255	-11.0651	-12.1052	215.2	-9.02465	-8.35743	-8.4512	-8.34931	215.2	-2.9793	-10.085	-2.86763
215.1	-2.16736	-1.55614	-2.44474	215.1	-11.9059	-6.86967	-11.073	-12.1401	215.1	-9.04642	-8.3083	-8.46911	-8.35746	215.1	-2.98959	-10.037	-2.879
215	-2.13082	-1.46739	-2.44361	215	-11.9165	-6.6368	-11.0828	-12.1628	215	-9.06693	-8.25625	-8.49673	-8.36782	215	-3.00213	-9.98709	-2.89527
214.9	-2.11391	-1.38998	-2.4357	214.9	-11.9439	-6.44236	-11.1092	-12.1824	214.9	-9.09406	-8.21117	-8.52441	-8.38909	214.9	-3.02249	-9.94434	-2.92346
214.8	-2.10506	-1.32019	-2.46329	214.8	-11.9893	-6.23902	-11.1534	-12.2009	214.8	-9.12401	-8.15876	-8.53849	-8.39576	214.8	-3.04066	-9.88035	-2.95172
214.7	-2.11082	-1.26306	-2.50012	214.7	-12.0332	-6.02948	-11.1734	-12.2212	214.7	-9.16185	-8.09654	-8.56535	-8.40824	214.7	-3.05793	-9.82919	-2.98998
214.6	-2.09469	-1.19602	-2.50513	214.6	-12.0718	-5.80371	-11.1664	-12.2302	214.6	-9.189	-8.03851	-8.59063	-8.42042	214.6	-3.07884	-9.77503	-3.02977
214.5	-2.08966	-1.12572	-2.49559	214.5	-12.1096	-5.57195	-11.1816	-12.2558	214.5	-9.21857	-7.98715	-8.61822	-8.43893	214.5	-3.1095	-9.7256	-3.06066
214.4	-2.06905	-1.05665	-2.47856	214.4	-12.1537	-5.34711	-11.2123	-12.2803	214.4	-9.25117	-7.93585	-8.6474	-8.45816	214.4	-3.14559	-9.67736	-3.08544
214.3	-2.05517	-0.978217	-2.47875	214.3	-12.1963	-5.1223	-11.2405	-12.3132	214.3	-9.27805	-7.87231	-8.68574	-8.47104	214.3	-3.17644	-9.6283	-3.10487
214.2	-2.0489	-0.884291	-2.44849	214.2	-12.2214	-4.89167	-11.2772	-12.335	214.2	-9.32339	-7.81115	-8.73109	-8.48334	214.2	-3.1954	-9.581	-3.12122
214.1	-2.04139	-0.797123	-2.42597	214.1	-12.2514	-4.66547	-11.3066	-12.3586	214.1	-9.36263	-7.7458	-8.75797	-8.49296	214.1	-3.20962	-9.54018	-3.14554
214	-2.02195	-0.695881	-2.39561	214	-12.2824	-4.44677	-11.3481	-12.4021	214	-9.4044	-7.69033	-8.78536	-8.50256	214	-3.23444	-9.4864	-3.16853
213.9	-2.00166	-0.605439	-2.39415	213.9	-12.3126	-4.19758	-11.3955	-12.4508	213.9	-9.44346	-7.63562	-8.82695	-8.52425	213.9	-3.26457	-9.43325	-3.21227
213.8	-1.95416	-0.507234	-2.39474	213.8	-12.3294	-3.94759	-11.4335	-12.4938	213.8	-9.47486	-7.57247	-8.8637	-8.55305	213.8	-3.29833	-9.37516	-3.25746
213.7	-1.91669	-0.411239	-2.41318	213.7	-12.3731	-3.68566	-11.4573	-12.5351	213.7	-9.52146	-7.50831	-8.90341	-8.58755	213.7	-3.33762	-9.3259	-3.3008
213.6	-1.88499	-0.341942	-2.42346	213.6	-12.4206	-3.42163	-11.4954	-12.5707	213.6	-9.55629	-7.41398	-8.93543	-8.61623	213.6	-3.38133	-9.26543	-3.34305
213.5	-1.85946	-0.248608	-2.42178	213.5	-12.4615	-3.15985	-11.5395	-12.6115	213.5	-9.57144	-7.32565	-8.95113	-8.63876	213.5	-3.4349	-9.2011	-3.37692
213.4	-1.83786	-0.166252	-2.40724	213.4	-12.5029	-2.87037	-11.5773	-12.6375	213.4	-9.57907	-7.24474	-8.97739	-8.66131	213.4	-3.49278	-9.13455	-3.41076
213.3	-1.81852	-0.0829453	-2.39131	213.3	-12.5455	-2.5864	-11.6292	-12.6725	213.3	-9.59528	-7.17043	-8.99912	-8.67908	213.3	-3.53281	-9.06782	-3.45508
213.2	-1.78864	0.0132152	-2.3715	213.2	-12.5994	-2.28646	-11.682	-12.714	213.2	-9.6119	-7.09437	-9.01369	-8.69371	213.2	-3.58003	-8.99167	-3.49824
213.1	-1.79503	0.0799701	-2.35402	213.1	-12.646	-1.9752	-11.7289	-12.7612	213.1	-9.62538	-7.03415	-9.02822	-8.7141	213.1	-3.62458	-8.93326	-3.54623
213	-1.78978	0.153205	-2.34839	213	-12.6855	-1.66391	-11.7999	-12.8213	213	-9.63285	-6.97193	-9.02929	-8.73018	213	-3.66804	-8.8617	-3.58162
212.9	-1.77518	0.218997	-2.33576	212.9	-12.7155	-1.36553	-11.8894	-12.88	212.9	-9.64949	-6.91498	-9.05189	-8.75128	212.9	-3.71755	-8.79606	-3.60687
212.8	-1.75606	0.297345	-2.33217	212.8	-12.7757	-1.07505	-11.9771	-12.9276	212.8	-9.66235	-6.84156	-9.06673	-8.76814	212.8	-3.75735	-8.71473	-3.64843
212.7	-1.73321	0.382572	-2.33674	212.7	-12.8413	-0.783967	-12.0721	-12.9698	212.7	-9.67542	-6.75413	-9.08306	-8.77835	212.7	-3.79708	-8.6301	-3.69475
212.6	-1.70855	0.456686	-2.34248	212.6	-12.8851	-0.456306	-12.1366	-13.0183	212.6	-9.68892	-6.6706	-9.09694	-8.79648	212.6	-3.83365	-8.54989	-3.73715
212.5	-1.66738	0.532226	-2.3504	212.5	-12.9178	-0.0995469	-12.1793	-13.0748	212.5	-9.69097	-6.59641	-9.10738	-8.81322	212.5	-3.88806	-8.4727	-3.79116
212.4	-1.64539	0.605362	-2.3512	212.4	-12.9598	0.266535	-12.222	-13.13	212.4	-9.7031	-6.52761	-9.1286	-8.8356	212.4	-3.94986	-8.39782	-3.85226
212.3	-1.6113	0.684512	-2.36201	212.3	-13.0146	0.622241	-12.2591	-13.1846	212.3	-9.71508	-6.45652	-9.15172	-8.8519	212.3	-4.00619	-8.31364	-3.90104
212.2	-1.58013	0.778241	-2.34015	212.2	-13.0813	0.961701	-12.3064	-13.2464	212.2	-9.73052	-6.38618	-9.16407	-8.86826	212.2	-4.06485	-8.22681	-3.94028
212.1	-1.57745	0.863934	-2.32825	212.1	-13.1564	1.31575	-12.3822	-13.3032	212.1	-9.73827	-6.29822	-9.16757	-8.87917	212.1	-4.116	-8.13608	-3.97396
212	-1.58567	0.955916	-2.30808	212	-13.2218	1.66336	-12.4672	-13.3514	212	-9.7454	-6.21946	-9.18501	-8.8877	212	-4.16254	-8.02395	-4.01043
211.9	-1.57	1.06321	-2.28478	211.9	-13.2844	2.00659	-12.5332	-13.4129	211.9	-9.7521	-6.14666	-9.20682	-8.90631	211.9	-4.20823	-7.92304	-4.06416
211.8	-1.53426	1.17984	-2.24376	211.8	-13.3611	2.36124	-12.5824	-13.461	211.8	-9.76447	-6.06454	-9.22972	-8.91469	211.8	-4.25187	-7.8352	-4.13353
211.7	-1.51206	1.279	-2.22222	211.7	-13.4526	2.70233	-12.6494	-13.5219	211.7	-9.78601	-5.99005	-9.25562	-8.9267	211.7	-4.30451	-7.74334	-4.20031
211.6	-1.4907	1.34109	-2.20546	211.6	-13.5442	3.05167	-12.7152	-13.5746	211.6	-9.81304	-5.91476	-9.28926	-8.94069	211.6	-4.37485	-7.63589	-4.2615
211.5	-1.48362	1.38087	-2.18788	211.5	-13.6091	3.41319	-12.756	-13.6357	211.5	-9.83492	-5.82863	-9.32155	-8.95096	211.5	-4.42786	-7.53071	-4.30782
211.4	-1.4449	1.45049	-2.15544	211.4	-13.6722	3.77843	-12.8044	-13.6967	211.4	-9.86904	-5.73227	-9.36301	-8.96749	211.4	-4.48699	-7.43271	-4.35418
211.3	-1.40016	1.53717	-2.12049	211.3	-13.7428	4.15134	-12.8593	-13.7481	211.3	-9.89804	-5.65096	-9.41109	-8.98045	211.3	-4.54176	-7.33525	-4.40783
211.2	-1.39908	1.61834	-2.10082	211.2	-13.8131	4.52986	-12.8984	-13.8168	211.2	-9.91806	-5.55465	-9.43281	-8.99625	211.2	-4.59612	-7.22768	-4.48662
211.1	-1.38355	1.69035	-2.08158	211.1	-13.864	4.91572	-12.9389	-13.8937	211.1	-9.93739	-5.46174	-9.46714	-9.0107	211.1	-4.65913	-7.13521	-4.56587
211	-1.37034	1.76452	-2.06084	211	-13.928	5.33247	-12.9816	-13.9789	211	-9.9473	-5.35731	-9.48444	-9.02387	211	-4.72336	-7.04301	-4.63653
210.9	-1.33417	1.85704	-2.01725	210.9	-14.0109	5.71959	-13.0287	-14.0466	210.9	-9.97894	-5.26728	-9.50737	-9.04576	210.9	-4.79397	-6.95098	-4.71621
210.8	-1.29797	1.95023	-1.99025	210.8	-14.0985	6.09934	-13.1035	-14.1024	210.8	-10.0256	-5.17483	-9.53587	-9.0683	210.8	-4.86284	-6.83663	-4.79174
210.7	-1.26662	2.04624	-1.96546	210.7	-14.1879	6.48895	-13.1732	-14.1865	210.7	-10.0574	-5.07873	-9.57838	-9.08686	210.7	-4.9351	-6.72773	-4.85635
210.6	-1.24759	2.12325	-1.93288	210.6	-14.2795	6.89156	-13.2479	-14.2706	210.6	-10.0687	-4.98689	-9.60577	-9.1145	210.6	-5.01343	-6.63749	-4.93597
210.5	-1.2369	2.18164	-1.93451	210.5	-14.3579	7.32062	-13.3043	-14.3363	210.5	-10.0555	-4.89853	-9.61659	-9.12792	210.5	-5.08357	-6.5319	-5.02327
210.4	-1.23165	2.26366	-1.92026	210.4	-14.4448	7.75043	-13.3659	-14.4203	210.4	-10.0706	-4.83465	-9.66328	-9.14004	210.4	-5.1574	-6.42138	-5.11454
210.3	-1.18994	2.33293	-1.89364	210.3	-14.5085	8.19854	-13.4192	-14.5096	210.3	-10.0822	-4.75275	-9.70537	-9.14901	210.3	-5.23878	-6.32409	-5.2035
210.2	-1.16849	2.4166	-1.88106	210.2	-14.5805	8.66353	-13.4748	-14.596	210.2	-10.0987	-4.67745	-9.74432	-9.1647	210.2	-5.31808	-6.23922	-5.29859
210.1	-1.16412	2.49174	-1.90228	210.1	-14.6461	9.13409	-13.5482	-14.6785	210.1	-10.1274	-4.59517	-9.77962	-9.19223	210.1	-5.38832	-6.14286	-5.3826
210	-1.14144	2.56252	-1.89582	210	-14.7116	9.6028	-13.6182	-14.7587	210	-10.1605	-4.49102	-9.82358	-9.2102	210	-5.45973	-6.02741	-5.47505
209.9	-1.12295	2.65074	-1.88063	209.9	-14.7774	10.0536	-13.6797	-14.8486	209.9	-10.1879	-4.37764	-9.85595	-9.23427	209.9	-5.53245	-5.92115	-5.56825
209.8	-1.0766	2.77233	-1.86887	209.8	-14.8512	10.5032	-13.7592	-14.9431	209.8	-10.2186	-4.27729	-9.88708	-9.25759	209.8	-5.62172	-5.81396	-5.67805
209.7	-1.0254	2.89888	-1.8276	209.7	-14.9285	10.9608	-13.8535	-15.0287	209.7	-10.2281	-4.15592	-9.90711	-9.26683	209.7	-5.71162	-5.68996	-5.78672
209.6	-0.986522	2.99579	-1.79029	209.6	-14.9983	11.4467	-13.9312	-15.1027	209.6	-10.241	-4.0295	-9.93502	-9.28952	209.6	-5.81567	-5.57753	-5.88973
209.5	-0.925304	3.09632	-1.75798	209.5	-15.0648	11.9393	-14.0159	-15.1671	209.5	-10.2788	-3.91287	-9.96156	-9.30547	209.5	-5.92616	-5.46788	-5.98826
209.4	-0.863876	3.19795	-1.73111	209.4	-15.1298	12.4256	-14.0883	-15.2229	209.4	-10.3088	-3.79441	-9.9812	-9.30816	209.4	-6.02914	-5.32577	-6.08284
209.3	-0.80916	3.2969	-1.68064	209.3	-15.1758	12.916	-14.1407	-15.2874	209.3	-10.3328	-3.67346	-10.0091	-9.31943	209.3	-6.13878	-5.18391	-6.19289
209.2	-0.767021	3.38843	-1.64929	209.2	-15.2238	13.4209	-14.2164	-15.364	209.2	-10.3357	-3.54517	-10.0213	-9.32806	209.2	-6.24119	-5.04287	-6.29071
209.1	-0.723209	3.48972	-1.60807	209.1	-15.3025	13.943	-14.2873	-15.4506	209.1	-10.3372	-3.40175	-10.0353	-9.34495	209.1	-6.34366	-4.936	-6.40834
209	-0.661145	3.60105	-1.58614	209	-15.3527	14.4918	-14.3632	-15.5162	209	-10.3521	-3.26053	-10.0367	-9.36385	209	-6.43293	-4.81922	-6.52494
208.9	-0.597073	3.72359	-1.56085	208.9	-15.4058	15.0377	-14.4367	-15.5567	208.9	-10.3635	-3.10412	-10.0613	-9.36917	208.9	-6.52478	-4.6762	-6.63077
208.8	-0.55716	3.83677	-1.49997	208.8	-15.4603	15.5436	-14.521	-15.5901	208.8	-10.4064	-2.92536	-10.0865	-9.36607	208.8	-6.64181	-4.5334	-6.7395
208.7	-0.492876	3.92791	-1.44443	208.7	-15.4927	16.065	-14.5659	-15.6337	208.7	-10.4245	-2.73988	-10.0828	-9.36471	208.7	-6.76171	-4.42618	-6.86239
208.6	-0.441301	4.04312	-1.39108	208.6	-15.5368	16.5901	-14.629	-15.6738	208.6	-10.4406	-2.56488	-10.0832	-9.37501	208.6	-6.88228	-4.31112	-6.98915
208.5	-0.35929	4.15903	-1.3337	208.5	-15.5769	17.1121	-14.6947	-15.7082	208.5	-10.4486	-2.39362	-10.0774	-9.37544	208.5	-7.00023	-4.15941	-7.09333
208.4	-0.283993	4.23425	-1.2664	208.4	-15.628	17.6215	-14.7577	-15.7445	208.4	-10.4463	-2.2246	-10.0721	-9.36836	208.4	-7.11808	-3.98986	-7.19354
208.3	-0.205823	4.3241	-1.20103	208.3	-15.6705	18.1227	-14.8169	-15.7913	208.3	-10.4638	-2.06619	-10.0727	-9.37449	208.3	-7.24548	-3.84117	-7.30361
208.2	-0.116341	4.42273	-1.15779	208.2	-15.7036	18.6707	-14.8786	-15.8144	208.2	-10.4757	-1.90373	-10.0717	-9.37301	208.2	-7.37548	-3.70484	-7.42628
208.1	-0.0288522	4.49308	-1.10969	208.1	-15.7317	19.2541	-14.9303	-15.836	208.1	-10.4782	-1.71526	-10.0697	-9.36283	208.1	-7.50385	-3.55653	-7.54351
208	0.0663708	4.55076	-1.11446	208	-15.7654	19.8294	-14.9645	-15.8669	208	-10.4745	-1.52887	-10.0674	-9.36018	208	-7.62865	-3.41168	-7.65527
207.9	0.162798	4.63181	-1.10374	207.9	-15.7818	20.3823	-15.0065	-15.8988	207.9	-10.4718	-1.33529	-10.0716	-9.34579	207.9	-7.74851	-3.26132	-7.76955
207.8	0.249636	4.73385	-1.07172	207.8	-15.81	20.9469	-15.0591	-15.9118	207.8	-10.4339	-1.13151	-10.0626	-9.34346	207.8	-7.86248	-3.12262	-7.88698
207.7	0.309771	4.83411	-1.03651	207.7	-15.8511	21.5334	-15.1067	-15.9203	207.7	-10.4088	-0.939191	-10.0605	-9.33905	207.7	-7.98574	-2.99469	-8.01096
207.6	0.354723	4.91661	-1.0218	207.6	-15.8675	22.0852	-15.141	-15.9285	207.6	-10.4051	-0.752827	-10.0655	-9.3075	207.6	-8.10143	-2.85102	-8.11324
207.5	0.395447	5.01365	-0.98245	207.5	-15.8825	22.628	-15.1573	-15.9194	207.5	-10.3997	-0.560288	-10.0751	-9.26618	207.5	-8.22278	-2.69828	-8.22608
207.4	0.482197	5.11203	-0.890447	207.4	-15.8745	23.1858	-15.1674	-15.9022	207.4	-10.3629	-0.364543	-10.0804	-9.22667	207.4	-8.35382	-2.5228	-8.32669
207.3	0.558256	5.20228	-0.775499	207.3	-15.8875	23.7289	-15.1724	-15.8871	207.3	-10.3175	-0.138495	-10.0729	-9.19818	207.3	-8.50698	-2.34892	-8.45844
207.2	0.649424	5.27021	-0.677599	207.2	-15.8822	24.2919	-15.1816	-15.8585	207.2	-10.3018	0.0779563	-10.0468	-9.18307	207.2	-8.66134	-2.16523	-8.59264
207.1	0.782125	5.37559	-0.601787	207.1	-15.873	24.9176	-15.2004	-15.8247	207.1	-10.2628	0.290945	-10.0292	-9.16808	207.1	-8.79187	-1.97231	-8.71476
207	0.899566	5.47574	-0.526064	207	-15.8682	25.5382	-15.219	-15.8003	207	-10.2414	0.522586	-10.0151	-9.14598	207	-8.92244	-1.77542	-8.83573
206.9	0.992847	5.5557	-0.4576	206.9	-15.8645	26.1611	-15.2217	-15.7485	206.9	-10.2143	0.772685	-9.99504	-9.12284	206.9	-9.08012	-1.59122	-8.96691
206.8	1.07547	5.61015	-0.394433	206.8	-15.8502	26.7626	-15.2088	-15.6793	206.8	-10.1914	1.0291	-9.95525	-9.09352	206.8	-9.24301	-1.40962	-9.10802
206.7	1.16645	5.6852	-0.327404	206.7	-15.8177	27.39	-15.2048	-15.6155	206.7	-10.184	1.28678	-9.94236	-9.06025	206.7	-9.39515	-1.26202	-9.24372
206.6	1.25084	5.77693	-0.284999	206.6	-15.7627	28.0463	-15.2019	-15.5365	206.6	-10.1549	1.56071	-9.90074	-8.99926	206.6	-9.53329	-1.07807	-9.37613
206.5	1.33922	5.84509	-0.207658	206.5	-15.7142	28.691	-15.181	-15.4765	206.5	-10.1015	1.8232	-9.88305	-8.95144	206.5	-9.65416	-0.89305	-9.51562
206.4	1.41786	5.93843	-0.137827	206.4	-15.6475	29.2987	-15.1773	-15.3859	206.4	-10.0495	2.05955	-9.85715	-8.91781	206.4	-9.7909	-0.719847	-9.65112
206.3	1.4756	6.04118	-0.0807733	206.3	-15.599	29.8915	-15.1599	-15.2905	206.3	-10.0047	2.31595	-9.81904	-8.88743	206.3	-9.92613	-0.537624	-9.80502
206.2	1.53962	6.15484	-0.00288701	206.2	-15.5665	30.4992	-15.1151	-15.1959	206.2	-9.96015	2.55217	-9.76147	-8.8623	206.2	-10.0524	-0.346397	-9.94527
206.1	1.63241	6.26673	0.064627	206.1	-15.5034	31.1104	-15.0671	-15.1514	206.1	-9.91687	2.8039	-9.72998	-8.81553	206.1	-10.222	-0.1482	-10.1014
206	1.71609	6.36584	0.13205	206	-15.4371	31.7292	-15.0165	-15.0971	206	-9.87716	3.08309	-9.68338	-8.78064	206	-10.3825	0.0442647	-10.2593
205.9	1.84243	6.467	0.212093	205.9	-15.3905	32.3949	-14.9741	-15.0211	205.9	-9.81069	3.35644	-9.64012	-8.76126	205.9	-10.548	0.217886	-10.4427
205.8	1.98579	6.55735	0.282229	205.8	-15.3227	33.0424	-14.9548	-14.9471	205.8	-9.76673	3.60964	-9.59738	-8.72714	205.8	-10.7279	0.395131	-10.6194
205.7	2.05155	6.60607	0.292347	205.7	-15.2156	33.6603	-14.8994	-14.8611	205.7	-9.73867	3.85128	-9.54864	-8.68362	205.7	-10.8909	0.579549	-10.7701
205.6	2.10135	6.63261	0.312521	205.6	-15.122	34.2449	-14.8553	-14.7669	205.6	-9.68914	4.09093	-9.49729	-8.62181	205.6	-11.0233	0.787133	-10.9088
205.5	2.17889	6.71746	0.374881	205.5	-15.0211	34.8555	-14.7888	-14.6692	205.5	-9.62542	4.35009	-9.45038	-8.54849	205.5	-11.1728	0.973385	-11.0665
205.4	2.2354	6.76684	0.424722	205.4	-14.9062	35.4376	-14.7261	-14.5681	205.4	-9.57198	4.61342	-9.39099	-8.48771	205.4	-11.3424	1.1412	-11.2076
205.3	2.33675	6.82554	0.455597	205.3	-14.8038	36.013	-14.6922	-14.4423	205.3	-9.50439	4.87123	-9.33735	-8.42266	205.3	-11.4937	1.34821	-11.3335
205.2	2.46101	6.89664	0.502015	205.2	-14.6985	36.5842	-14.6208	-14.3155	205.2	-9.45792	5.11453	-9.26426	-8.3358	205.2	-11.6056	1.58912	-11.4637
205.1	2.54525	6.93557	0.546253	205.1	-14.5548	37.1634	-14.5729	-14.1982	205.1	-9.39929	5.3739	-9.23644	-8.27241	205.1	-11.7272	1.80014	-11.5972
205	2.65788	7.00131	0.590408	205	-14.4068	37.7222	-14.4973	-14.0776	205	-9.3139	5.62067	-9.21042	-8.21699	205	-11.8489	2.02508	-11.755
204.9	2.77758	7.04031	0.676818	204.9	-14.2778	38.2683	-14.3999	-13.9752	204.9	-9.22207	5.89927	-9.1718	-8.1708	204.9	-11.9925	2.22167	-11.91
204.8	2.88636	7.09805	0.750013	204.8	-14.1463	38.8019	-14.3136	-13.8422	204.8	-9.14281	6.17463	-9.11188	-8.10335	204.8	-12.1594	2.42363	-12.0404
204.7	3.01676	7.16997	0.844566	204.7	-14.0126	39.3354	-14.2113	-13.6953	204.7	-9.05236	6.46525	-9.027	-8.03722	204.7	-12.2959	2.6474	-12.1696
204.6	3.12361	7.23028	0.960545	204.6	-13.8106	39.9495	-14.0847	-13.561	204.6	-8.96653	6.73643	-8.97039	-7.95171	204.6	-12.4205	2.89588	-12.3089
204.5	3.24439	7.22379	1.05934	204.5	-13.6241	40.5007	-13.9884	-13.4162	204.5	-8.89992	7.02498	-8.91023	-7.85761	204.5	-12.5594	3.12366	-12.4436
204.4	3.37806	7.19242	1.16445	204.4	-13.4615	41.0397	-13.892	-13.2238	204.4	-8.81049	7.30885	-8.83188	-7.77795	204.4	-12.6845	3.33934	-12.5808
204.3	3.50771	7.21172	1.27686	204.3	-13.3025	41.5358	-13.7729	-13.0251	204.3	-8.6976	7.54148	-8.74903	-7.70476	204.3	-12.834	3.56594	-12.7104
204.2	3.62885	7.27059	1.37956	204.2	-13.1298	41.9941	-13.6445	-12.8388	204.2	-8.60922	7.77281	-8.70454	-7.64338	204.2	-12.9465	3.79953	-12.8293
204.1	3.72894	7.33892	1.50639	204.1	-12.988	42.4544	-13.5649	-12.6556	204.1	-8.52749	7.99215	-8.63703	-7.58525	204.1	-13.0405	4.03649	-12.9691
204	3.84434	7.37085	1.63813	204	-12.8522	42.9069	-13.5044	-12.456	204	-8.40894	8.24995	-8.54175	-7.51734	204	-13.1535	4.26874	-13.134
203.9	4.01021	7.41269	1.71057	203.9	-12.6711	43.4064	-13.4076	-12.2557	203.9	-8.33914	8.50135	-8.44195	-7.44092	203.9	-13.2605	4.50886	-13.2672
203.8	4.15151	7.42508	1.74801	203.8	-12.5204	43.8576	-13.2961	-12.0555	203.8	-8.25354	8.75184	-8.33519	-7.35301	203.8	-13.3721	4.75077	-13.3651
203.7	4.28852	7.45185	1.81264	203.7	-12.3609	44.3021	-13.1289	-11.8716	203.7	-8.15859	8.95777	-8.23147	-7.26483	203.7	-13.4907	5.01278	-13.4956
203.6	4.38332	7.4672	1.89979	203.6	-12.1802	44.6962	-12.9307	-11.6495	203.6	-8.07404	9.11415	-8.14598	-7.18655	203.6	-13.641	5.26343	-13.652
203.5	4.48148	7.46323	1.97615	203.5	-11.966	45.0788	-12.7941	-11.4317	203.5	-7.94396	9.34076	-8.07208	-7.10492	203.5	-13.7825	5.48179	-13.7866
203.4	4.64722	7.48833	2.05495	203.4	-11.7613	45.4522	-12.6465	-11.1956	203.4	-7.79493	9.56564	-7.96798	-6.98297	203.4	-13.952	5.68062	-13.9609
203.3	4.73979	7.48937	2.15368	203.3	-11.5554	45.7921	-12.4879	-10.9529	203.3	-7.67329	9.75719	-7.85163	-6.88946	203.3	-14.1117	5.87458	-14.0816
203.2	4.81293	7.48241	2.25499	203.2	-11.3088	46.1055	-12.3283	-10.6799	203.2	-7.57041	9.90367	-7.74655	-6.81689	203.2	-14.2666	6.08442	-14.2094
203.1	4.87299	7.46812	2.32393	203.1	-11.0659	46.3772	-12.1775	-10.4128	203.1	-7.47265	10.0383	-7.67381	-6.73711	203.1	-14.4032	6.29396	-14.3454
203	4.97041	7.44692	2.4167	203	-10.857	46.6105	-12.0105	-10.2007	203	-7.41078	10.1712	-7.61911	-6.65747	203	-14.5424	6.46217	-14.4767
202.9	5.10644	7.41533	2.52337	202.9	-10.6702	46.8159	-11.7947	-9.9387	202.9	-7.31813	10.3345	-7.54851	-6.57382	202.9	-14.69	6.62768	-14.5683
202.8	5.27145	7.4673	2.63823	202.8	-10.4451	47.0178	-11.5956	-9.66741	202.8	-7.23235	10.4931	-7.43572	-6.48891	202.8	-14.8296	6.82889	-14.6458
202.7	5.41079	7.49945	2.74741	202.7	-10.1821	47.2344	-11.3886	-9.39865	202.7	-7.1366	10.619	-7.29625	-6.40095	202.7	-14.9726	7.01953	-14.7808
202.6	5.58972	7.45867	2.87859	202.6	-9.93444	47.4033	-11.1812	-9.12576	202.6	-6.9834	10.7709	-7.14614	-6.25964	202.6	-15.0833	7.19656	-14.8988
202.5	5.70916	7.36207	2.98564	202.5	-9.68543	47.5401	-11.039	-8.79847	202.5	-6.8215	10.9688	-6.94521	-6.11128	202.5	-15.2779	7.38985	-15.0445
202.4	5.87193	7.26903	3.05531	202.4	-9.45873	47.7012	-10.8441	-8.458	202.4	-6.62253	11.1951	-6.8183	-5.96839	202.4	-15.4591	7.57954	-15.2175
202.3	6.04587	7.21361	3.13214	202.3	-9.21253	47.8711	-10.6431	-8.12329	202.3	-6.51311	11.3748	-6.82949	-5.83829	202.3	-15.5324	7.78377	-15.3359
202.2	6.15621	7.12542	3.25668	202.2	-8.97405	47.9789	-10.48	-7.82363	202.2	-6.41253	11.5402	-6.76547	-5.72658	202.2	-15.6929	7.97058	-15.3794
202.1	6.23329	7.03126	3.38182	202.1	-8.67633	48.0493	-10.2438	-7.53694	202.1	-6.3173	11.709	-6.68699	-5.61636	202.1	-15.8617	8.15848	-15.47
202	6.33271	6.95879	3.46299	202	-8.35695	48.0327	-10.0347	-7.18737	202	-6.25709	11.8183	-6.62591	-5.50147	202	-16.0471	8.27942	-15.6137
201.9	6.43727	6.89988	3.57242	201.9	-8.04389	48.0787	-9.82273	-6.84269	201.9	-6.05343	12.064	-6.48514	-5.39176	201.9	-16.0874	8.39276	-15.6905
201.8	6.5468	6.82797	3.66831	201.8	-7.80681	48.1053	-9.52299	-6.50521	201.8	-5.98496	12.1914	-6.4809	-5.26889	201.8	-16.1585	8.4984	-15.8306
201.7	6.63742	6.73854	3.75636	201.7	-7.52811	48.1055	-9.25016	-6.14625	201.7	-5.91584	12.1886	-6.44921	-5.17475	201.7	-16.1893	8.63708	-15.8791
201.6	6.76829	6.67255	3.83224	201.6	-7.2147	48.1856	-9.09371	-5.81702	201.6	-5.70089	12.2387	-6.40692	-5.06283	201.6	-16.2392	8.80021	-16.0225
201.5	6.92591	6.60546	3.89208	201.5	-6.95929	48.1795	-8.89775	-5.46464	201.5	-5.40285	12.3452	-6.23387	-4.93719	201.5	-16.2454	8.93809	-16.1848
201.4	7.06963	6.50213	4.01631	201.4	-6.6125	48.0984	-8.68262	-5.12148	201.4	-5.17075	12.5196	-6.02643	-4.78744	201.4	-16.4115	8.95615	-16.3089
201.3	7.20941	6.38586	4.11748	201.3	-6.24108	48.008	-8.42711	-4.70351	201.3	-4.95422	12.6821	-5.87023	-4.62886	201.3	-16.6496	8.97709	-16.4356
201.2	7.40199	6.30757	4.25682	201.2	-5.88061	47.8468	-8.12376	-4.31125	201.2	-4.80826	12.7964	-5.76106	-4.48375	201.2	-16.8923	8.97626	-16.4648
201.1	7.50164	6.18503	4.37215	201.1	-5.59466	47.785	-7.89106	-3.95428	201.1	-4.60953	12.8436	-5.79935	-4.34926	201.1	-16.9938	9.04237	-16.5162
201	7.58009	6.08382	4.46205	201	-5.36523	47.6072	-7.63196	-3.56042	201	-4.44797	12.83	-5.60641	-4.18332	201	-17.1223	9.16431	-16.7345
200.9	7.59214	5.99727	4.49683	200.9	-5.10202	47.4745	-7.32414	-3.17226	200.9	-4.29019	12.7174	-5.31844	-4.09335	200.9	-17.1977	9.31368	-16.7456
200.8	7.68649	5.89943	4.52423	200.8	-4.79167	47.2259	-7.08264	-2.79806	200.8	-3.95059	12.4146	-5.31125	-3.98333	200.8	-17.2861	9.47323	-16.7698
200.7	7.78041	5.79347	4.61038	200.7	-4.37835	46.9281	-6.73099	-2.42376	200.7	-3.75282	12.3967	-5.21857	-3.87976	200.7	-17.4385	9.60219	-16.9215
200.6	7.90134	5.74557	4.72574	200.6	-4.00049	46.6525	-6.3885	-2.00031	200.6	-3.42281	12.3203	-4.80204	-3.78576	200.6	-17.5037	9.6727	-16.812
200.5	8.08046	5.68087	4.82473	200.5	-3.78487	46.4351	-6.01344	-1.55327	200.5	-3.43445	12.3871	-4.56076	-3.64407	200.5	-17.3755	9.70974	-16.9603
200.4	8.2826	5.61272	4.84442	200.4	-3.49418	46.0973	-5.73251	-1.11291	200.4	-3.56043	11.9934	-4.66738	-3.47061	200.4	-17.4091	9.82422	-16.6867
200.3	8.4183	5.4971	4.92914	200.3	-3.12898	45.9134	-5.26827	-0.654272	200.3	-3.09823	11.9494	-4.22075	-3.3313	200.3	-17.4652	9.97924	-16.6092
200.2	8.52395	5.35626	5.05136	200.2	-2.79006	45.7011	-4.96607	-0.225001	200.2	-3.17658	11.8299	-3.14396	-3.19781	200.2	-17.4777	10.0587	-17.0544
200.1	8.54088	5.24384	5.09865	200.1	-2.5005	45.3808	-4.58973	0.23191	200.1	-3.25868	11.5901	-2.6096	-3.05077	200.1	-17.2482	10.4502	-17.1941
200	8.59575	5.13929	5.20697	200	-2.08961	45.1221	-4.17763	0.660822	200	-3.63118	11.2863	-2.26492	-2.9124	200	-17.3186	10.5212	-17.3314
199.9	8.6278	4.98031	5.19194	199.9	-1.7763	44.9164	-3.49346	1.14672
199.8	8.73861	4.92495	5.2032	199.8	-1.30946	44.4581	-3.01615	1.60606
199.7	8.8099	4.88533	5.23262	199.7	-1.02253	44.159	-2.46666	2.0761
199.6	8.87442	4.80489	5.21895	199.6	-1.07414	43.6014	-2.24905	2.54084
199.5	8.87244	4.694	5.29955	199.5	-0.460825	43.0399	-2.06328	2.9393
199.4	8.95353	4.6576	5.40416	199.4	0.180337	42.5148	-1.72175	3.3679
199.3	9.04695	4.60413	5.58005	199.3	1.02498	41.9011	-1.85179	3.82762
199.2	9.17597	4.48558	5.67899	199.2	2.21486	41.357	-1.93581	4.27532
199.1	9.23484	4.33632	5.73464	199.1	2.5702	40.7156	-1.77325	4.66678
199	9.29792	4.16348	5.92802	199	2.22953	40.3093	-0.905875	5.03423
198.9	9.37616	4.03958	5.98262	198.9	1.8899	39.2363	-0.48849	5.44397
198.8	9.47058	4.06043	6.10016	198.8	2.73816	38.163	-0.406496	5.86272
198.7	9.57542	4.00759	6.18314	198.7	2.82101	37.1881	-0.43898	6.33909
198.6	9.5928	3.8872	6.00606	198.6	3.79563	36.2233	-1.22053	6.74011
198.5	9.72468	3.85104	5.91154	198.5	4.5251	34.9575	-1.1731	7.12412
198.4	9.91911	3.77129	6.03685	198.4	5.43447	33.9929	-0.57523	7.50782
198.3	9.94967	3.67713	6.11387	198.3	5.31476	31.9247	-1.04761	7.86734
198.2	10.0686	3.55956	6.30918	198.2	4.89287	29.1761	-1.63882	8.23041
198.1	10.181	3.31564	6.40102	198.1	4.14349	26.1928	-2.66557	8.65048
198	10.0911	3.14321	6.43985	198	3.81261	23.708	-3.48505	8.99388

## Sheet: Fig2a,e
TTR
(2a) With stirring, (2e) Spontaneous									(2a) Without stirring									(2e) Seeding
1st			2nd			3rd			1st			2nd			3rd			1st			2nd			3rd
Time (h)	ThT (a.u.)	LS (a.u.)	Time (h)	ThT (a.u.)	LS (a.u.)	Time (h)	ThT (a.u.)	LS (a.u.)	Time (h)	ThT (a.u.)	LS (a.u.)	Time (h)	ThT (a.u.)	LS (a.u.)	Time (h)	ThT (a.u.)	LS (a.u.)	Time (h)	ThT (a.u.)	LS (a.u.)	Time (h)	ThT (a.u.)	LS (a.u.)	Time (h)	ThT (a.u.)	LS (a.u.)
0	1.054	328.3	0	1.111	156.1	0	0.718	40.3	0	0.829	49.8	0	1.127	71.5	0	0.525	546	0	5.521	487	0	4.033	393.4	0	2.375	593
0.166667	0.641	157.3	0.166667	0.645	235.1	0.166667	0.438	215.9	0.166667	0.494	157.9	0.166667	0.707	132.6	0.166667	0.042	79.1	0.166667	2.522	997	0.166667	1.885	600.4	0.166667	1.446	584
0.333333	0.626	110.4	0.333333	0.659	104	0.333333	0.375	0.4	0.333333	0.61	165.9	0.333333	0.607	141.6	0.333333	0.164	40.2	0.333333	3.395	835	0.333333	2.288	761.4	0.333333	1.729	701
0.5	0.682	128.3	0.5	0.64	118.2	0.5	0.316	33.5	0.5	0.558	173.9	0.5	0.615	154.6	0.5	0.106	42.7	0.5	4.025	980	0.5	2.69	978.4	0.5	2.227	915
0.666667	0.816	152.9	0.666667	0.578	125.3	0.666667	0.34	38.3	0.666667	0.514	179.9	0.666667	0.625	163.6	0.666667	0.133	46.7	0.666667	5.052	1144	0.666667	3.435	1157.4	0.666667	2.837	1147
0.833333	0.894	184.3	0.833333	0.694	128.2	0.833333	0.403	52.8	0.833333	0.549	189.9	0.833333	0.676	173.6	0.833333	0.183	49	0.833333	6.605	1338	0.833333	4.092	1409.4	0.833333	3.567	1433
1	1.143	234.3	1	0.652	144.3	1	0.484	78.9	1	0.604	198.9	1	0.73	186.6	1	0.154	53.1	1	8.33	1583	1	4.796	1630.4	1	4.57	1663
1.16667	1.555	298.3	1.16667	0.705	154.1	1.16667	0.407	90.9	1.16667	0.609	204.9	1.16667	0.762	195.6	1.16667	0.119	54.4	1.16667	10.206	1762	1.16667	5.806	1889.4	1.16667	5.561	1938
1.33333	2.049	394.3	1.33333	0.684	160.1	1.33333	0.428	112.9	1.33333	0.522	214.9	1.33333	0.758	203.6	1.33333	0.105	58.1	1.33333	12.116	1959	1.33333	6.834	2253.4	1.33333	6.682	2277
1.5	3.044	532.3	1.5	0.609	170.1	1.5	0.56	149.9	1.5	0.584	220.9	1.5	0.754	210.6	1.5	0.106	63.6	1.5	14.556	2220	1.5	7.832	2441.4	1.5	8.164	2600
1.66667	4.432	652.3	1.66667	0.777	169.1	1.66667	0.569	222.9	1.66667	0.601	233.9	1.66667	0.709	216.6	1.66667	0.211	66.4	1.66667	16.536	2509	1.66667	9.089	2632.4	1.66667	9.564	2829
1.83333	6.052	792.3	1.83333	0.621	184.1	1.83333	0.82	306.9	1.83333	0.586	245.9	1.83333	0.76	224.6	1.83333	0.146	71.7	1.83333	18.886	2781	1.83333	9.839	2791.4	1.83333	11.194	3081
2	7.912	952.3	2	0.708	211.1	2	1.059	410.9	2	0.519	238.9	2	0.833	235.6	2	0.196	75.8	2	21.246	2947	2	10.999	3026.4	2	12.384	3372
2.16667	10.39	1145.3	2.16667	0.773	214.1	2.16667	1.449	557.9	2.16667	0.58	245.9	2.16667	0.74	242.6	2.16667	0.231	79.8	2.16667	23.186	3128	2.16667	11.749	3207.4	2.16667	13.254	3673
2.33333	13.19	1320.3	2.33333	0.849	241.1	2.33333	2.202	756.9	2.33333	0.511	253.9	2.33333	0.88	255.6	2.33333	0.081	85	2.33333	25.916	3469	2.33333	12.039	3418.4	2.33333	14.264	3713
2.5	17.08	1534.3	2.5	0.859	257.1	2.5	2.893	912.9	2.5	0.536	263.9	2.5	0.811	258.6	2.5	0.192	92.5	2.5	26.866	3601	2.5	12.879	3591.4	2.5	14.324	3763
2.66667	19.67	1777.3	2.66667	0.891	300.1	2.66667	4.046	1161.9	2.66667	0.592	269.9	2.66667	0.839	267.6	2.66667	0.16	92.9	2.66667	28.726	3750	2.66667	13.079	3720.4	2.66667	15.264	3815
2.83333	23.82	1977.3	2.83333	0.972	365.1	2.83333	5.235	1447.9	2.83333	0.62	277.9	2.83333	0.774	275.6	2.83333	0.168	99.4	2.83333	29.376	3847	2.83333	13.629	3870.4	2.83333	15.734	4149
3	27.88	2233.3	3	1.335	419.1	3	6.892	1724.9	3	0.64	284.9	3	0.846	281.6	3	0.157	105.7	3	30.556	4065	3	13.479	3881.4	3	16.414	4274
3.16667	31.97	2546.3	3.16667	1.419	509.1	3.16667	8.425	2088.9	3.16667	0.606	292.9	3.16667	0.89	288.6	3.16667	0.134	108.6	3.16667	31.506	4108	3.16667	13.729	3994.4	3.16667	15.854	4400
3.33333	36.4	2688.3	3.33333	1.843	599.1	3.33333	10.397	2290.9	3.33333	0.591	297.9	3.33333	0.871	298.6	3.33333	0.131	113.3	3.33333	31.806	4290	3.33333	13.729	4020.4	3.33333	16.304	4537
3.5	40.24	2867.3	3.5	2.049	696.1	3.5	12.387	2662.9	3.5	0.48	306.9	3.5	0.832	306.6	3.5	0.044	115.1	3.5	32.016	4492	3.5	13.829	4018.4
3.66667	44.78	3193.3	3.66667	2.507	814.1	3.66667	14.427	2873.9	3.66667	0.626	304.9	3.66667	0.735	312.6	3.66667	0.151	120	3.66667	31.966	4538	3.66667	13.789	4016.4
3.83333	49.15	3342.3	3.83333	2.882	944.1	3.83333	15.167	3018.9	3.83333	0.584	310.9	3.83333	0.772	314.6	3.83333	0.147	124.2	3.83333	32.456	4672
4	51.13	3393.3	4	3.567	1097.1	4	16.497	3232.9	4	0.474	318.9	4	0.763	317.6	4	0.203	130.1	4	32.206	4674
4.16667	52.4	3633.3	4.16667	4.243	1262.1	4.16667	16.627	3390.9	4.16667	0.636	322.9	4.16667	0.764	325.6	4.16667	0.181	134.5	4.16667	32.256	4759
4.33333	52.23	3765.3	4.33333	4.723	1392.1	4.33333	17.837	3992.9	4.33333	0.603	326.9	4.33333	0.859	332.6	4.33333	0.171	136.8
4.5	54.4	3897.3	4.5	5.574	1553.1	4.5	17.877	4015.9	4.5	0.561	331.9	4.5	0.819	334.6	4.5	0.249	142.3
4.66667	54.19	4145.3	4.66667	6.414	1736.1	4.66667	17.467	4192.9	4.66667	0.658	335.9	4.66667	0.847	341.6	4.66667	0.253	144.2
4.83333	55.75	4318.3	4.83333	7.273	1894.1	4.83333	17.957	4259.9	4.83333	0.587	341.9	4.83333	0.841	346.6	4.83333	0.198	150
5	54.82	4433.3	5	8.248	1981.1	5	18.227	4311.9	5	0.58	348.9	5	0.855	353.6	5	0.133	154.1
5.16667	54.99	4519.3	5.16667	8.574	2194.1	5.16667	17.907	4334.9	5.16667	0.51	348.9	5.16667	0.779	353.6	5.16667	0.133	154.3
5.33333	54.97	4591.3	5.33333	9.875	2271.1				5.33333	0.55	352.9	5.33333	0.867	363.6	5.33333	0.122	157.6
5.5	54.44	4543.3	5.5	10.055	2428.1				5.5	0.637	357.9	5.5	0.808	364.6	5.5	0.206	160.6
5.66667	53.39	4536.3	5.66667	10.835	2474.1				5.66667	0.651	363.9	5.66667	0.905	371.6	5.66667	0.236	164.1
5.83333	53.39	4482.3	5.83333	11.995	2581.1				5.83333	0.619	366.9	5.83333	0.843	381.6	5.83333	0.13	166.3
6	52.82	4522.3	6	12.115	2629.1				6	0.732	370.9	6	0.786	384.6	6	0.081	170.2
			6.16667	12.315	2755.1				6.16667	0.643	371.9	6.16667	0.928	387.6	6.16667	0.167	175.9
			6.33333	12.485	2747.1				6.33333	0.594	375.9	6.33333	0.844	391.6	6.33333	0.193	178.4
			6.5	12.935	2834.1				6.5	0.58	374.9	6.5	0.856	395.6	6.5	0.125	178.8
			6.66667	12.925	3014.1				6.66667	0.652	380.9	6.66667	0.854	396.6	6.66667	0.178	182.1
			6.83333	13.325	3092.1				6.83333	0.616	384.9	6.83333	0.828	402.6	6.83333	0.153	185.8
			7	13.415	3095.1				7	0.616	387.9	7	0.888	407.6	7	0.203	190.2
			7.16667	13.415	3197.1				7.16667	0.572	387.9	7.16667	0.901	409.6	7.16667	0.242	190.3
			7.33333	13.695	3322.1				7.33333	0.659	392.9	7.33333	0.839	416.6	7.33333	0.172	193.2
			7.5	13.785	3271.1				7.5	0.569	394.9	7.5	0.865	424.6	7.5	0.177	197
			7.66667	13.735	3300.1				7.66667	0.626	400.9	7.66667	0.822	423.6	7.66667	0.2	199.9
			7.83333	13.535	3380.1				7.83333	0.693	402.9	7.83333	0.888	424.6	7.83333	0.161	202.2
			8	13.875	3263.1				8	0.639	405.9	8	0.912	428.6	8	0.158	203.5
			8.16667	13.665	3424.1				8.16667	0.536	408.9	8.16667	0.941	436.6	8.16667	0.145	206.8
			8.33333	13.625	3420.1				8.33333	0.624	415.9	8.33333	0.851	436.6	8.33333	0.123	211.2
			8.5	14.065	3340.1				8.5	0.687	414.9	8.5	0.948	439.6	8.5	0.152	215.1
			8.66667	13.665	3324.1				8.66667	0.604	414.9	8.66667	0.951	447.6	8.66667	0.172	215.5
			8.83333	13.225	3293.1				8.83333	0.702	419.9	8.83333	0.932	445.6	8.83333	0.194	218.4
			9	13.145	3340.1				9	0.697	421.9	9	0.963	447.6	9	0.18	219.7
			9.16667	13.235	3214.1				9.16667	0.695	423.9	9.16667	1.009	449.6	9.16667	0.207	221.8
			9.33333	12.975	3170.1				9.33333	0.558	424.9	9.33333	0.879	452.6	9.33333	0.163	227.1
			9.5	12.905	3138.1				9.5	0.647	429.9	9.5	0.943	456.6	9.5	0.206	226.1
			9.66667	12.935	3142.1				9.66667	0.625	430.9	9.66667	0.962	455.6	9.66667	0.165	227.7
			9.83333	12.835	3123.1				9.83333	0.6	433.9	9.83333	0.957	464.6	9.83333	0.172	233.2
			10	12.505	3045.1				10	0.683	439.9	10	0.94	464.6	10	0.235	234.2
			10.1667	12.185	3023.1				10.1667	0.669	442.9	10.1667	0.933	467.6	10.1667	0.224	236.3
			10.3333	12.485	2939.1				10.3333	0.671	442.9	10.3333	0.934	471.6	10.3333	0.18	239.6
			10.5	12.385	2912.1				10.5	0.69	445.9	10.5	0.907	473.6	10.5	0.203	240.6
			10.6667	11.955	2833.1				10.6667	0.616	449.9	10.6667	0.911	474.6	10.6667	0.221	242.9
			10.8333	11.715	2817.1				10.8333	0.635	453.9	10.8333	0.958	478.6	10.8333	0.244	246.6
			11	11.425	2795.1				11	0.618	454.9	11	1.013	484.6	11	0.211	247.4
			11.1667	11.595	2753.1				11.1667	0.737	452.9	11.1667	0.98	479.6	11.1667	0.221	249.5
			11.3333	11.225	2664.1				11.3333	0.678	456.9	11.3333	0.993	481.6	11.3333	0.268	251.2
			11.5	10.805	2614.1				11.5	0.608	456.9	11.5	1.003	488.6	11.5	0.217	253.5
			11.6667	10.855	2559.1				11.6667	0.705	462.9	11.6667	0.962	489.6	11.6667	0.199	257.4
			11.8333	10.495	2477.1				11.8333	0.629	460.9	11.8333	1.013	494.6	11.8333	0.148	259.9
			12	10.085	2439.1				12	0.639	463.9	12	0.947	493.6	12	0.264	260.2
			12.1667	10.105	2387.1				12.1667	0.636	463.9	12.1667	1.018	496.6
			12.3333	10.025	2328.1				12.3333	0.653	469.9	12.3333	0.9	495.6
			12.5	9.585	2272.1				12.5	0.635	471.9	12.5	0.895	500.6
			12.6667	9.505	2225.1				12.6667	0.583	470.9	12.6667	1.073	500.6
			12.8333	9.475	2188.1				12.8333	0.659	474.9	12.8333	0.993	504.6
			13	9.315	2127.1				13	0.605	475.9	13	1.02	507.6
			13.1667	9.005	2044.1				13.1667	0.65	473.9	13.1667	1.105	503.6
			13.3333	8.795	2022.1				13.3333	0.605	484.9	13.3333	1.086	505.6
			13.5	8.735	1975.1				13.5	0.552	493.9	13.5	1.037	508.6
			13.6667	8.507	1911.1				13.6667	0.694	505.9	13.6667	1.05	509.6
			13.8333	8.281	1876.1				13.8333	0.622	490.9	13.8333	1.197	510.6
									14	0.744	491.9	14	1.051	515.6
									14.1667	0.679	485.9	14.1667	1.124	515.6
									14.3333	0.737	487.9	14.3333	1.202	517.6
									14.5	0.643	487.9
									14.6667	0.571	483.9
									14.8333	0.628	485.9
									15	0.619	486.9
									15.1667	0.698	487.9
									15.3333	0.7	486.9
									15.5	0.746	492.9
									15.6667	0.717	492.9
									15.8333	0.707	493.9
									16	0.71	493.9
									16.1667	0.669	487.9

## Sheet: Fig2c
TTR
Wavelength (nm)	[Θ] (10^3 deg cm^2 dmol^-1)
	Before	With stirring	Without stirring	Native
250	-0.0376799	-0.159616	-0.00680437	-0.0753836
249.9	-0.0308261	-0.151053	-0.00253149	-0.0788925
249.8	-0.0307019	-0.149098	0.00102182	-0.0844297
249.7	-0.0279365	-0.150033	0.00909655	-0.084471
249.6	-0.029113	-0.155342	0.00787503	-0.0742272
249.5	-0.0346546	-0.164573	0.00803999	-0.073887
249.4	-0.0411279	-0.16974	0.00258413	-0.0802692
249.3	-0.0460151	-0.166955	-0.00265033	-0.0804564
249.2	-0.0434196	-0.157646	-0.00474661	-0.0724962
249.1	-0.0436155	-0.155457	-0.00451599	-0.0722992
249	-0.0423516	-0.157234	-0.00600286	-0.0701877
248.9	-0.0349178	-0.157222	-0.00224334	-0.0728076
248.8	-0.0325203	-0.157225	-0.00241428	-0.0715867
248.7	-0.047026	-0.158953	-0.00612279	-0.0666409
248.6	-0.0505804	-0.157956	-0.00967719	-0.0600758
248.5	-0.0577641	-0.162365	-0.0178485	-0.0549477
248.4	-0.0591794	-0.164824	-0.0205444	-0.0466722
248.3	-0.0613527	-0.171285	-0.0191758	-0.0478113
248.2	-0.0656961	-0.181973	-0.026932	-0.0543568
248.1	-0.0717093	-0.191353	-0.0361181	-0.0603271
248	-0.0795105	-0.199348	-0.0461236	-0.0673686
247.9	-0.0779916	-0.206671	-0.0522415	-0.0720685
247.8	-0.0806566	-0.209507	-0.0576594	-0.0674017
247.7	-0.0770594	-0.209803	-0.0541679	-0.0649348
247.6	-0.0699278	-0.204447	-0.0484684	-0.0684735
247.5	-0.0719247	-0.205865	-0.04595	-0.0735185
247.4	-0.0818092	-0.209317	-0.0492119	-0.0697075
247.3	-0.0948064	-0.215734	-0.0466836	-0.0640595
247.2	-0.109897	-0.22597	-0.0540111	-0.0651475
247.1	-0.122322	-0.230881	-0.061337	-0.0633584
247	-0.122275	-0.236636	-0.0684588	-0.0684121
246.9	-0.121458	-0.231498	-0.0675298	-0.0750738
246.8	-0.119951	-0.235837	-0.0724267	-0.0827849
246.7	-0.126012	-0.243064	-0.083594	-0.0916579
246.6	-0.135435	-0.244105	-0.0869536	-0.0993316
246.5	-0.153309	-0.249575	-0.0939235	-0.101775
246.4	-0.165192	-0.262334	-0.10427	-0.104243
246.3	-0.166652	-0.266881	-0.109644	-0.107787
246.2	-0.172714	-0.264835	-0.10742	-0.111147
246.1	-0.1716	-0.271355	-0.110409	-0.1183
246	-0.170092	-0.276048	-0.115607	-0.12208
245.9	-0.179521	-0.289859	-0.124402	-0.121789
245.8	-0.19287	-0.300188	-0.135747	-0.121866
245.7	-0.193722	-0.302518	-0.14294	-0.126021
245.6	-0.191228	-0.303471	-0.153953	-0.131579
245.5	-0.189261	-0.302928	-0.16085	-0.130407
245.4	-0.195296	-0.312992	-0.171507	-0.135577
245.3	-0.198835	-0.31716	-0.174519	-0.138516
245.2	-0.209889	-0.327505	-0.184862	-0.136212
245.1	-0.217824	-0.329768	-0.186673	-0.124408
245	-0.217409	-0.338665	-0.179104	-0.111686
244.9	-0.215279	-0.349668	-0.17814	-0.104229
244.8	-0.212337	-0.353182	-0.183975	-0.0977221
244.7	-0.213467	-0.352999	-0.184257	-0.0936663
244.6	-0.214669	-0.358758	-0.187275	-0.0928702
244.5	-0.214862	-0.367661	-0.198239	-0.0987412
244.4	-0.221201	-0.372199	-0.210135	-0.10322
244.3	-0.229761	-0.381523	-0.222503	-0.107128
244.2	-0.235349	-0.385957	-0.228062	-0.115677
244.1	-0.231312	-0.387569	-0.232849	-0.122799
244	-0.234701	-0.395803	-0.24223	-0.125395
243.9	-0.242076	-0.407055	-0.255491	-0.129623
243.8	-0.248537	-0.417367	-0.262644	-0.139422
243.7	-0.253445	-0.425217	-0.266495	-0.139189
243.6	-0.262598	-0.434369	-0.272346	-0.13766
243.5	-0.268049	-0.450289	-0.280395	-0.143828
243.4	-0.270177	-0.46633	-0.294201	-0.159239
243.3	-0.279353	-0.474557	-0.312009	-0.176597
243.2	-0.284539	-0.481829	-0.325419	-0.182591
243.1	-0.282783	-0.490726	-0.33032	-0.190864
243	-0.282082	-0.504607	-0.339048	-0.197859
242.9	-0.291181	-0.515291	-0.345863	-0.20077
242.8	-0.29987	-0.521393	-0.345848	-0.195829
242.7	-0.306396	-0.527764	-0.344841	-0.191212
242.6	-0.318069	-0.536804	-0.350249	-0.186733
242.5	-0.320877	-0.539267	-0.355472	-0.191588
242.4	-0.327102	-0.549609	-0.356723	-0.196049
242.3	-0.339251	-0.560503	-0.355276	-0.202168
242.2	-0.347143	-0.569243	-0.352285	-0.205963
242.1	-0.360185	-0.583684	-0.362164	-0.203328
242	-0.364068	-0.592552	-0.366215	-0.201919
241.9	-0.375518	-0.603804	-0.374883	-0.209565
241.8	-0.388294	-0.613304	-0.383707	-0.209171
241.7	-0.39877	-0.619846	-0.385252	-0.20355
241.6	-0.400779	-0.626945	-0.389392	-0.204627
241.5	-0.409485	-0.638769	-0.402418	-0.210845
241.4	-0.423035	-0.65499	-0.413555	-0.215686
241.3	-0.43468	-0.666242	-0.420391	-0.214631
241.2	-0.441958	-0.680922	-0.428889	-0.212581
241.1	-0.446473	-0.693446	-0.433981	-0.219526
241	-0.451792	-0.704686	-0.4428	-0.22564
240.9	-0.450341	-0.70935	-0.443709	-0.232425
240.8	-0.463985	-0.730353	-0.458238	-0.230673
240.7	-0.473906	-0.74442	-0.474367	-0.229791
240.6	-0.478138	-0.759771	-0.493523	-0.221836
240.5	-0.483418	-0.775226	-0.51092	-0.217613
240.4	-0.487987	-0.780994	-0.517475	-0.219422
240.3	-0.502354	-0.794824	-0.530681	-0.221137
240.2	-0.502916	-0.805702	-0.537744	-0.216156
240.1	-0.502143	-0.815147	-0.542771	-0.214038
240	-0.502699	-0.826264	-0.559076	-0.216654
239.9	-0.509742	-0.843758	-0.572961	-0.213727
239.8	-0.514015	-0.860898	-0.58398	-0.212405
239.7	-0.517779	-0.874163	-0.594597	-0.212835
239.6	-0.514934	-0.884537	-0.602269	-0.211796
239.5	-0.517893	-0.89995	-0.614632	-0.211378
239.4	-0.527814	-0.917913	-0.634158	-0.206093
239.3	-0.541265	-0.945251	-0.658691	-0.202309
239.2	-0.556962	-0.974987	-0.678306	-0.195648
239.1	-0.56826	-1.00185	-0.694737	-0.192401
239	-0.573606	-1.02201	-0.711289	-0.18677
238.9	-0.581367	-1.03761	-0.725822	-0.184736
238.8	-0.589122	-1.05302	-0.735916	-0.188474
238.7	-0.598342	-1.07459	-0.75009	-0.186281
238.6	-0.601754	-1.095	-0.759249	-0.190632
238.5	-0.613739	-1.12051	-0.779216	-0.190336
238.4	-0.624803	-1.14472	-0.796939	-0.187104
238.3	-0.645645	-1.17167	-0.808311	-0.184654
238.2	-0.664872	-1.19943	-0.819193	-0.18488
238.1	-0.682863	-1.21614	-0.8262	-0.184816
238	-0.698115	-1.23444	-0.840156	-0.179176
237.9	-0.71999	-1.26603	-0.86089	-0.180738
237.8	-0.742684	-1.2904	-0.880931	-0.189888
237.7	-0.760308	-1.31673	-0.905202	-0.193694
237.6	-0.772986	-1.33769	-0.924642	-0.189314
237.5	-0.781872	-1.35853	-0.947084	-0.191279
237.4	-0.793498	-1.3858	-0.96806	-0.187441
237.3	-0.804884	-1.41652	-0.985665	-0.181676
237.2	-0.815215	-1.45061	-1.01089	-0.182806
237.1	-0.832948	-1.48547	-1.03958	-0.17294
237	-0.844675	-1.52179	-1.06556	-0.175688
236.9	-0.857001	-1.55424	-1.09678	-0.176518
236.8	-0.872356	-1.58562	-1.12334	-0.179498
236.7	-0.883458	-1.61356	-1.14757	-0.189233
236.6	-0.890748	-1.64678	-1.17533	-0.194862
236.5	-0.901363	-1.67765	-1.20807	-0.193266
236.4	-0.911172	-1.71801	-1.24325	-0.189549
236.3	-0.929735	-1.7608	-1.27649	-0.192033
236.2	-0.941546	-1.79068	-1.30674	-0.194697
236.1	-0.946005	-1.81944	-1.33193	-0.189905
236	-0.956144	-1.85731	-1.35991	-0.191782
235.9	-0.971358	-1.90164	-1.38983	-0.199014
235.8	-0.9932	-1.95116	-1.42169	-0.207711
235.7	-1.00322	-1.98374	-1.44768	-0.212264
235.6	-1.01691	-2.01394	-1.47485	-0.217237
235.5	-1.03073	-2.04682	-1.50138	-0.221332
235.4	-1.04344	-2.08626	-1.53267	-0.231993
235.3	-1.06176	-2.12992	-1.56511	-0.229629
235.2	-1.0837	-2.17865	-1.5946	-0.233128
235.1	-1.09715	-2.21898	-1.62309	-0.241183
235	-1.11777	-2.26662	-1.66027	-0.245393
234.9	-1.13611	-2.31055	-1.69857	-0.25011
234.8	-1.15238	-2.3607	-1.73797	-0.259544
234.7	-1.17554	-2.41215	-1.77338	-0.264554
234.6	-1.19621	-2.46135	-1.80913	-0.270724
234.5	-1.21502	-2.51363	-1.84654	-0.277183
234.4	-1.23875	-2.57087	-1.89043	-0.285943
234.3	-1.25901	-2.62548	-1.93163	-0.291828
234.2	-1.27444	-2.66909	-1.96572	-0.300318
234.1	-1.29057	-2.71716	-2.00877	-0.297814
234	-1.31129	-2.76959	-2.04819	-0.309035
233.9	-1.33475	-2.82823	-2.09129	-0.32584
233.8	-1.36144	-2.89109	-2.13883	-0.344841
233.7	-1.38978	-2.9564	-2.18935	-0.362867
233.6	-1.41246	-3.01324	-2.23873	-0.385752
233.5	-1.43796	-3.07472	-2.29131	-0.394623
233.4	-1.47022	-3.14047	-2.34616	-0.402147
233.3	-1.49606	-3.20156	-2.39548	-0.42084
233.2	-1.51899	-3.26261	-2.44198	-0.447474
233.1	-1.54833	-3.32388	-2.48279	-0.468109
233	-1.57441	-3.38762	-2.53051	-0.495702
232.9	-1.598	-3.4554	-2.57954	-0.515916
232.8	-1.62814	-3.52039	-2.63442	-0.533332
232.7	-1.65863	-3.57603	-2.68284	-0.544725
232.6	-1.69832	-3.64199	-2.74385	-0.57056
232.5	-1.72992	-3.70711	-2.80175	-0.603714
232.4	-1.76007	-3.77062	-2.84927	-0.646993
232.3	-1.79267	-3.84103	-2.9123	-0.683177
232.2	-1.82855	-3.91437	-2.97266	-0.710875
232.1	-1.86127	-3.98358	-3.02249	-0.729698
232	-1.89475	-4.04237	-3.07255	-0.751583
231.9	-1.93757	-4.11045	-3.12561	-0.789493
231.8	-1.97208	-4.17238	-3.17847	-0.841118
231.7	-2.00624	-4.24185	-3.23122	-0.884378
231.6	-2.03728	-4.31049	-3.2885	-0.916574
231.5	-2.07337	-4.38575	-3.35113	-0.953528
231.4	-2.10816	-4.45039	-3.41465	-0.992
231.3	-2.14113	-4.51483	-3.4808	-1.03352
231.2	-2.17594	-4.57735	-3.54673	-1.08029
231.1	-2.21222	-4.64574	-3.6023	-1.12526
231	-2.24576	-4.72638	-3.6668	-1.182
230.9	-2.27184	-4.80134	-3.71981	-1.22932
230.8	-2.30598	-4.87531	-3.77535	-1.2649
230.7	-2.33687	-4.94717	-3.84093	-1.29141
230.6	-2.37229	-5.01686	-3.90267	-1.32175
230.5	-2.40421	-5.08465	-3.96575	-1.36812
230.4	-2.44092	-5.15498	-4.03783	-1.42201
230.3	-2.47111	-5.23268	-4.10742	-1.47594
230.2	-2.49842	-5.30748	-4.18027	-1.52148
230.1	-2.52346	-5.37896	-4.25022	-1.56753
230	-2.55104	-5.44476	-4.31122	-1.61906
229.9	-2.58367	-5.51393	-4.37674	-1.67006
229.8	-2.61636	-5.57518	-4.43686	-1.71949
229.7	-2.63601	-5.63895	-4.49477	-1.76856
229.6	-2.66787	-5.71408	-4.56514	-1.81645
229.5	-2.70226	-5.79334	-4.63974	-1.85908
229.4	-2.74231	-5.86812	-4.72424	-1.91235
229.3	-2.78579	-5.94505	-4.79891	-1.96515
229.2	-2.81941	-6.01148	-4.87188	-2.01639
229.1	-2.86167	-6.08966	-4.94768	-2.07273
229	-2.90788	-6.16474	-5.0226	-2.13952
228.9	-2.94701	-6.23827	-5.09588	-2.20632
228.8	-2.98482	-6.315	-5.16992	-2.26722
228.7	-3.01887	-6.39025	-5.23765	-2.32336
228.6	-3.0625	-6.46844	-5.31161	-2.38011
228.5	-3.10611	-6.54417	-5.38522	-2.4417
228.4	-3.1482	-6.62194	-5.45588	-2.49301
228.3	-3.18071	-6.69693	-5.53857	-2.54723
228.2	-3.2211	-6.77545	-5.61791	-2.59589
228.1	-3.26448	-6.86278	-5.69883	-2.641
228	-3.31627	-6.95635	-5.78633	-2.69359
227.9	-3.36035	-7.03528	-5.86331	-2.74919
227.8	-3.40131	-7.10452	-5.93906	-2.81669
227.7	-3.45276	-7.18828	-6.02271	-2.88231
227.6	-3.49517	-7.25794	-6.10518	-2.93682
227.5	-3.53881	-7.33194	-6.18927	-2.99206
227.4	-3.57453	-7.40037	-6.27864	-3.04839
227.3	-3.61063	-7.4718	-6.36869	-3.09978
227.2	-3.64625	-7.54111	-6.45075	-3.15589
227.1	-3.68543	-7.6108	-6.53759	-3.21145
227	-3.72729	-7.67395	-6.61811	-3.26903
226.9	-3.75299	-7.72664	-6.68556	-3.32543
226.8	-3.78251	-7.78691	-6.7564	-3.37501
226.7	-3.81812	-7.85093	-6.84186	-3.43495
226.6	-3.86531	-7.91818	-6.92642	-3.49418
226.5	-3.91377	-7.98975	-7.02182	-3.55087
226.4	-3.96175	-8.05626	-7.11307	-3.60674
226.3	-4.00939	-8.11677	-7.21319	-3.65851
226.2	-4.05585	-8.17552	-7.30016	-3.71632
226.1	-4.09794	-8.23687	-7.38517	-3.77101
226	-4.12809	-8.29575	-7.47727	-3.80966
225.9	-4.17213	-8.35495	-7.5744	-3.85529
225.8	-4.20973	-8.40653	-7.65923	-3.90579
225.7	-4.25323	-8.4504	-7.73904	-3.96216
225.6	-4.28857	-8.49917	-7.8144	-4.02617
225.5	-4.32688	-8.56314	-7.90826	-4.07496
225.4	-4.36373	-8.61716	-7.99739	-4.12581
225.3	-4.39846	-8.6796	-8.09901	-4.17476
225.2	-4.44587	-8.75571	-8.21827	-4.22017
225.1	-4.49618	-8.81377	-8.32831	-4.26187
225	-4.54155	-8.87156	-8.42094	-4.29913
224.9	-4.58926	-8.94623	-8.52763	-4.33705
224.8	-4.62869	-9.0061	-8.62515	-4.3895
224.7	-4.66089	-9.06318	-8.72408	-4.44297
224.6	-4.69131	-9.10885	-8.81001	-4.5044
224.5	-4.72788	-9.16267	-8.90957	-4.55398
224.4	-4.77377	-9.21896	-9.0147	-4.59421
224.3	-4.80945	-9.26247	-9.09897	-4.64515
224.2	-4.83269	-9.30961	-9.18149	-4.70352
224.1	-4.87191	-9.36197	-9.27656	-4.75588
224	-4.90296	-9.42212	-9.37329	-4.80635
223.9	-4.94096	-9.48648	-9.474	-4.85311
223.8	-4.98231	-9.53478	-9.56485	-4.90133
223.7	-5.02441	-9.59204	-9.65635	-4.94914
223.6	-5.0724	-9.64263	-9.75388	-4.99525
223.5	-5.11442	-9.67654	-9.84118	-5.05301
223.4	-5.15401	-9.72909	-9.92629	-5.11918
223.3	-5.19526	-9.78211	-10.0209	-5.17297
223.2	-5.23292	-9.8112	-10.1032	-5.22943
223.1	-5.27146	-9.8485	-10.1945	-5.27773
223	-5.3154	-9.88354	-10.2885	-5.32817
222.9	-5.36004	-9.94206	-10.3961	-5.3702
222.8	-5.39831	-10.0001	-10.5031	-5.42168
222.7	-5.438	-10.0474	-10.5997	-5.46913
222.6	-5.47735	-10.1006	-10.7021	-5.51466
222.5	-5.51682	-10.1479	-10.8057	-5.55465
222.4	-5.56605	-10.1937	-10.9178	-5.60223
222.3	-5.62029	-10.2416	-11.0313	-5.64854
222.2	-5.6744	-10.2846	-11.1414	-5.69255
222.1	-5.72781	-10.3251	-11.2453	-5.73997
222	-5.78005	-10.3622	-11.3475	-5.78515
221.9	-5.8269	-10.3974	-11.4424	-5.82908
221.8	-5.8763	-10.4479	-11.5488	-5.86765
221.7	-5.91332	-10.4837	-11.6563	-5.89127
221.6	-5.95215	-10.5139	-11.7617	-5.92195
221.5	-5.99015	-10.5513	-11.868	-5.95997
221.4	-6.02869	-10.5888	-11.9613	-6.00144
221.3	-6.07189	-10.6294	-12.0533	-6.04734
221.2	-6.10701	-10.6577	-12.1353	-6.09641
221.1	-6.14661	-10.6756	-12.2119	-6.13022
221	-6.18198	-10.697	-12.3014	-6.1709
220.9	-6.22016	-10.7215	-12.3835	-6.21533
220.8	-6.25907	-10.7505	-12.4727	-6.26053
220.7	-6.28989	-10.7883	-12.5595	-6.30688
220.6	-6.32153	-10.8205	-12.6517	-6.3454
220.5	-6.3536	-10.8508	-12.7414	-6.38918
220.4	-6.37887	-10.8782	-12.8357	-6.43713
220.3	-6.40767	-10.9014	-12.9269	-6.48162
220.2	-6.43696	-10.9356	-13.0166	-6.52273
220.1	-6.45998	-10.951	-13.0919	-6.56014
220	-6.4861	-10.9729	-13.1772	-6.60459
219.9	-6.51987	-10.9988	-13.2711	-6.66352
219.8	-6.54783	-11.02	-13.3597	-6.70651
219.7	-6.57927	-11.0394	-13.4522	-6.75237
219.6	-6.6098	-11.0599	-13.5418	-6.79781
219.5	-6.6453	-11.078	-13.6354	-6.8396
219.4	-6.68589	-11.0985	-13.7262	-6.88415
219.3	-6.70876	-11.1087	-13.8016	-6.92599
219.2	-6.73128	-11.1095	-13.8842	-6.97408
219.1	-6.75358	-11.1057	-13.9634	-7.0224
219	-6.77494	-11.0975	-14.0424	-7.06934
218.9	-6.79962	-11.0916	-14.1203	-7.12085
218.8	-6.81969	-11.0867	-14.1854	-7.14726
218.7	-6.85222	-11.1002	-14.2575	-7.17929
218.6	-6.885	-11.1134	-14.3256	-7.20983
218.5	-6.92412	-11.1215	-14.4007	-7.25843
218.4	-6.96506	-11.1318	-14.4814	-7.30763
218.3	-6.9985	-11.1282	-14.5523	-7.36329
218.2	-7.02114	-11.1305	-14.6239	-7.40619
218.1	-7.04987	-11.1306	-14.699	-7.44166
218	-7.07084	-11.1247	-14.7675	-7.47625
217.9	-7.08401	-11.1127	-14.8347	-7.50946
217.8	-7.10234	-11.1014	-14.8859	-7.53986
217.7	-7.12087	-11.0992	-14.9443	-7.58973
217.6	-7.14134	-11.0941	-15.0228	-7.62973
217.5	-7.15927	-11.0977	-15.0916	-7.6603
217.4	-7.18442	-11.098	-15.1623	-7.68542
217.3	-7.22208	-11.0993	-15.2189	-7.70413
217.2	-7.25113	-11.105	-15.2667	-7.72986
217.1	-7.27335	-11.0924	-15.3339	-7.76522
217	-7.28813	-11.0641	-15.3864	-7.79072
216.9	-7.29559	-11.0406	-15.448	-7.81796
216.8	-7.30038	-11.016	-15.5071	-7.84233
216.7	-7.30882	-10.9847	-15.5501	-7.86683
216.6	-7.32444	-10.9599	-15.6017	-7.88709
216.5	-7.35146	-10.935	-15.6379	-7.90192
216.4	-7.36867	-10.9087	-15.6674	-7.93348
216.3	-7.39174	-10.8756	-15.6961	-7.96802
216.2	-7.41738	-10.8427	-15.7268	-7.99689
216.1	-7.44837	-10.8243	-15.779	-8.02263
216	-7.46091	-10.7838	-15.8306	-8.03329
215.9	-7.47821	-10.7476	-15.8578	-8.05624
215.8	-7.49504	-10.7114	-15.8936	-8.0762
215.7	-7.4997	-10.6729	-15.9191	-8.08951
215.6	-7.49224	-10.6385	-15.9507	-8.10702
215.5	-7.48962	-10.5934	-15.9884	-8.11826
215.4	-7.49592	-10.5549	-16.0172	-8.1206
215.3	-7.50035	-10.5048	-16.0472	-8.13276
215.2	-7.50747	-10.4494	-16.0771	-8.14338
215.1	-7.51503	-10.3899	-16.1048	-8.15744
215	-7.51604	-10.3451	-16.1456	-8.17244
214.9	-7.53492	-10.3107	-16.1685	-8.19094
214.8	-7.54271	-10.2678	-16.1988	-8.20029
214.7	-7.53677	-10.2186	-16.2191	-8.20128
214.6	-7.52889	-10.175	-16.2494	-8.20157
214.5	-7.53264	-10.1287	-16.2818	-8.19979
214.4	-7.53254	-10.0756	-16.3065	-8.19731
214.3	-7.53626	-10.0255	-16.3369	-8.19107
214.2	-7.54659	-9.97595	-16.3709	-8.17723
214.1	-7.57132	-9.91662	-16.3887	-8.16425
214	-7.59895	-9.85776	-16.4235	-8.16557
213.9	-7.61121	-9.79123	-16.4378	-8.16602
213.8	-7.62178	-9.72566	-16.4502	-8.14809
213.7	-7.63288	-9.65785	-16.4639	-8.1563
213.6	-7.65306	-9.59968	-16.5055	-8.14955
213.5	-7.66114	-9.54372	-16.5254	-8.15519
213.4	-7.65646	-9.47094	-16.5322	-8.15908
213.3	-7.65428	-9.38248	-16.5334	-8.15509
213.2	-7.63861	-9.28226	-16.5483	-8.12834
213.1	-7.62232	-9.18072	-16.554	-8.09986
213	-7.62321	-9.08757	-16.578	-8.08654
212.9	-7.63299	-8.99604	-16.5934	-8.06413
212.8	-7.62127	-8.89928	-16.5982	-8.03148
212.7	-7.59371	-8.81046	-16.5902	-8.02419
212.6	-7.57439	-8.715	-16.5678	-8.01921
212.5	-7.5531	-8.63033	-16.5437	-8.00433
212.4	-7.52378	-8.54744	-16.5173	-7.98686
212.3	-7.50126	-8.46177	-16.4995	-7.95839
212.2	-7.50515	-8.36977	-16.5015	-7.92686
212.1	-7.50307	-8.27435	-16.501	-7.92142
212	-7.48565	-8.17803	-16.4821	-7.90393
211.9	-7.45788	-8.07521	-16.4339	-7.89004
211.8	-7.4483	-7.95731	-16.4036	-7.86029
211.7	-7.44671	-7.84805	-16.3859	-7.8291
211.6	-7.45772	-7.75526	-16.3635	-7.79965
211.5	-7.4578	-7.67714	-16.3316	-7.78116
211.4	-7.47586	-7.59714	-16.3119	-7.77939
211.3	-7.48109	-7.50757	-16.2826	-7.76028
211.2	-7.4712	-7.39702	-16.2614	-7.74851
211.1	-7.46134	-7.28519	-16.2381	-7.74616
211	-7.46732	-7.15279	-16.2222	-7.71358
210.9	-7.46636	-7.04059	-16.2212	-7.68298
210.8	-7.4628	-6.91347	-16.2177	-7.67003
210.7	-7.45832	-6.7628	-16.2229	-7.6515
210.6	-7.44769	-6.62942	-16.2034	-7.63977
210.5	-7.43576	-6.51146	-16.1775	-7.63163
210.4	-7.42143	-6.38821	-16.1516	-7.6222
210.3	-7.41459	-6.25765	-16.1387	-7.59705
210.2	-7.40881	-6.14079	-16.1349	-7.57747
210.1	-7.39866	-6.0195	-16.1244	-7.55866
210	-7.38272	-5.8979	-16.1146	-7.52542
209.9	-7.35483	-5.76029	-16.1174	-7.49414
209.8	-7.32898	-5.60219	-16.1174	-7.46462
209.7	-7.29617	-5.43133	-16.0894	-7.43891
209.6	-7.2722	-5.26632	-16.0627	-7.41407
209.5	-7.24952	-5.10951	-16.0292	-7.38008
209.4	-7.24011	-4.96524	-15.9939	-7.34543
209.3	-7.21929	-4.82165	-15.9649	-7.30473
209.2	-7.20298	-4.66638	-15.9251	-7.26606
209.1	-7.19518	-4.51274	-15.8876	-7.23475
209	-7.18902	-4.38119	-15.8576	-7.222
208.9	-7.17043	-4.22732	-15.8212	-7.1983
208.8	-7.14207	-4.05841	-15.7891	-7.1587
208.7	-7.12152	-3.89512	-15.763	-7.10348
208.6	-7.09349	-3.72399	-15.7206	-7.05899
208.5	-7.07424	-3.54074	-15.6741	-7.0116
208.4	-7.06765	-3.36049	-15.6368	-6.9663
208.3	-7.0534	-3.1776	-15.5999	-6.93425
208.2	-7.03828	-3.00911	-15.5583	-6.89979
208.1	-7.02605	-2.84802	-15.5135	-6.85936
208	-7.00132	-2.69119	-15.4822	-6.78971
207.9	-6.97566	-2.51228	-15.4622	-6.72266
207.8	-6.95482	-2.33759	-15.4425	-6.66534
207.7	-6.92389	-2.16759	-15.4266	-6.62143
207.6	-6.90789	-1.98041	-15.4069	-6.58881
207.5	-6.90592	-1.79467	-15.387	-6.54992
207.4	-6.87423	-1.59781	-15.3466	-6.49306
207.3	-6.82296	-1.40251	-15.3008	-6.42394
207.2	-6.7956	-1.20965	-15.2586	-6.34803
207.1	-6.77448	-1.0377	-15.2236	-6.29136
207	-6.75027	-0.848668	-15.185	-6.24568
206.9	-6.72743	-0.665309	-15.1483	-6.18756
206.8	-6.69734	-0.486515	-15.119	-6.11722
206.7	-6.64347	-0.309779	-15.0889	-6.02917
206.6	-6.59343	-0.138642	-15.0595	-5.94049
206.5	-6.55454	0.0386957	-15.0222	-5.85783
206.4	-6.49357	0.245194	-14.9992	-5.77511
206.3	-6.44931	0.428204	-14.9762	-5.69818
206.2	-6.40853	0.59782	-14.9479	-5.62146
206.1	-6.36465	0.761882	-14.911	-5.54204
206	-6.31814	0.932073	-14.8874	-5.43434
205.9	-6.26346	1.1005	-14.8395	-5.31111
205.8	-6.19815	1.27594	-14.7777	-5.19169
205.7	-6.14278	1.43245	-14.7545	-5.06603
205.6	-6.10454	1.58591	-14.7122	-4.94409
205.5	-6.06791	1.72975	-14.6849	-4.83623
205.4	-6.01345	1.87893	-14.6386	-4.71448
205.3	-5.94913	2.02333	-14.577	-4.58067
205.2	-5.89852	2.14532	-14.5156	-4.44238
205.1	-5.82792	2.26894	-14.4657	-4.29113
205	-5.76765	2.3934	-14.431	-4.14663
204.9	-5.741	2.52233	-14.3772	-4.00679
204.8	-5.69788	2.6463	-14.3259	-3.83931
204.7	-5.67098	2.75146	-14.2949	-3.67491
204.6	-5.61935	2.88636	-14.257	-3.51172
204.5	-5.57003	3.00746	-14.2247	-3.34262
204.4	-5.51887	3.10983	-14.1751	-3.18885
204.3	-5.47711	3.22241	-14.1275	-3.00941
204.2	-5.43987	3.31932	-14.0717	-2.83294
204.1	-5.41737	3.41157	-14.0246	-2.65927
204	-5.3855	3.49269	-13.9689	-2.50076
203.9	-5.33153	3.60212	-13.9174	-2.33741
203.8	-5.28336	3.7049	-13.8763	-2.14959
203.7	-5.23386	3.8046	-13.8339	-1.97064
203.6	-5.17583	3.89328	-13.7828	-1.75228
203.5	-5.11774	3.98388	-13.7377	-1.52678
203.4	-5.0668	4.08362	-13.653	-1.3238
203.3	-4.99996	4.19835	-13.559	-1.13004
203.2	-4.91736	4.3037	-13.482	-0.91973
203.1	-4.8358	4.39812	-13.4043	-0.717066
203	-4.78269	4.47873	-13.3133	-0.513003
202.9	-4.7144	4.50792	-13.2411	-0.306803
202.8	-4.6581	4.53443	-13.1618	-0.0909866
202.7	-4.58747	4.60139	-13.0744	0.143178
202.6	-4.52911	4.66873	-12.9703	0.381043
202.5	-4.4807	4.72575	-12.8958	0.603489
202.4	-4.3969	4.76259	-12.7918	0.856957
202.3	-4.31933	4.82759	-12.685	1.12252
202.2	-4.2719	4.85085	-12.6709	1.4172
202.1	-4.18952	4.86516	-12.5659	1.70943
202	-4.09232	4.92257	-12.3964	2.00881
201.9	-3.97976	4.99854	-12.3074	2.27072
201.8	-3.90053	5.07371	-12.2344	2.54043
201.7	-3.843	5.13348	-12.2047	2.8386
201.6	-3.80667	5.14701	-12.1855	3.13928
201.5	-3.74019	5.16031	-12.1214	3.45035
201.4	-3.68813	5.18056	-12.055	3.7461
201.3	-3.60511	5.20649	-11.9538	4.04456
201.2	-3.51726	5.27713	-11.8321	4.36662
201.1	-3.42355	5.35236	-11.6577	4.69158
201	-3.37026	5.41804	-11.4766	5.05602
200.9	-3.2884	5.46216	-11.3289	5.41435
200.8	-3.19312	5.49104	-11.2184	5.74329
200.7	-3.08728	5.53011	-11.1296	6.05292
200.6	-2.9695	5.56616	-11.0092	6.37559
200.5	-2.85656	5.62488	-10.7596	6.69629
200.4	-2.7939	5.65777	-10.5328	6.99561
200.3	-2.71273	5.65624	-10.4028	7.30057
200.2	-2.69646	5.6433	-10.2349	7.59328
200.1	-2.6235	5.62414	-9.98824	7.84251
200	-2.52663	5.60672	-9.68902	8.12262
199.9	-2.41444	5.58813	-9.41588	8.44373
199.8	-2.3138	5.5641	-9.22394	8.69992
199.7	-2.20836	5.56555	-9.00281	8.96846
199.6	-2.07695	5.54535	-8.8358	9.25817
199.5	-1.92183	5.5406	-8.59109	9.5266
199.4	-1.80221	5.52588	-8.446	9.75735
199.3	-1.67388	5.47644	-8.2356	9.99035
199.2	-1.55823	5.38937	-7.98779	10.1867
199.1	-1.40542	5.37568	-7.71559	10.3702
199	-1.31474	5.38422	-7.4014	10.5707
198.9	-1.25509	5.35668	-7.21136	10.7553
198.8	-1.19087	5.36783	-7.06545	10.9524
198.7	-1.12969	5.38811	-6.86706	11.1843
198.6	-1.11158	5.38742	-6.58233	11.4362
198.5	-1.05413	5.33009	-6.32316	11.639
198.4	-1.0281	5.31348	-6.02222	11.9133
198.3	-0.966113	5.29433	-5.75078	12.1212
198.2	-0.897931	5.30099	-5.50399	12.284
198.1	-0.817797	5.4188	-5.14474	12.4589
198	-0.686042	5.43512	-4.7642	12.6152

## Sheet: Fig2d
TTR
NaCl (mM)	Lag (h)							ThT (a.u.)
	1	2	3	4	5	ave.	error	1	2	3	4	5	ave.	error
0	30	30	30	30	30	30	0	946	967	952	961	1002	965.6	15.12
25	30	30	30	30	30	30	0	947	968	951	959	975	960	9.2
50	11.7616	13.2249	30	13.3873	12.4516	12.7064	3.02731	3852	2696	2059	6257	3249	3622.6	1145.52
75	9.3639	10.3207	9.54014	10.0115	11.6045	10.1681	0.635562	5256	5965	6217	8499	6196	6426.6	828.96
100	5.29202	8.40865	30	8.99886	9.17115	7.96767	4.54369	8745	3527	2339	4199	3347	4431.4	1725.44
150	7.50437	12.6648	8.12937	13.2486	10.2241	10.3542	2.08196	4682	2628	2523	4635	4792	3852	1021.2
200	30	30	10.954	30	30	30	0	1330	1320	3206	1094	1333	1656.6	619.76
250	30	30	30	30	30	30	0	1402	1113	2047	1443	1449	1490.8	222.48
300	30	30	30	30	30	30	0	1489	1476	1268	1474	1419	1425.2	65.36
500	30	30	30	30	30	30	0	1673	1683	1093	1682	1660	1558.2	186.08
* "Lag = 30 h" means "the value could not be calculated."

## Sheet: Fig3a, Suppl. Fig7a
Ab																								Glucagon																								IAPP
With stirring												Without stirring												With stirring												Without stirring												With stirring
1st				2nd				3rd				1st				2nd				3rd				1st				2nd				3rd				1st				2nd				3rd				1st
Temp. (℃)	Time (h)	ThT (a.u.)	LS (a.u.)	Temp. (℃)	Time (h)	ThT (a.u.)	LS (a.u.)	Temp. (℃)	Time (h)	ThT (a.u.)	LS (a.u.)	Temp. (℃)	Time (h)	ThT (a.u.)	LS (a.u.)	Temp. (℃)	Time (h)	ThT (a.u.)	LS (a.u.)	Temp. (℃)	Time (h)	ThT (a.u.)	LS (a.u.)	Temp. (℃)	Time (h)	ThT (a.u.)	LS (a.u.)	Temp. (℃)	Time (h)	ThT (a.u.)	LS (a.u.)	Temp. (℃)	Time (h)	ThT (a.u.)	LS (a.u.)	Temp. (℃)	Time (h)	ThT (a.u.)	LS (a.u.)	Temp. (℃)	Time (h)	ThT (a.u.)	LS (a.u.)	Temp. (℃)	Time (h)	ThT (a.u.)	LS (a.u.)	Temp. (℃)	Time (h)
26.97	0	2.906	42.3	26.74	0	1.901	57.51	29.45	0	1.742	30.83	27.86	0	1.711	76.91	28.96	0	2.946	47.43	27.67	0	3.247	56.87	26.8	0	14.816	718.8	27.9	0	0.066	15.1	27.7	0	5.022	193.5	27.6	0	0.061	1.3	25.9	0	0.012	17.57	26.2	0	0.018	16.81	26.9	0
27.41	0.0333333	4.049	108.72	26.69	0.0333333	2.112	29.82	29.45	0.0333333	1.799	33.25	27.88	0.0333333	1.657	41.93	29.08	0.0333333	2.958	37.11	27.74	0.0333333	3.235	56.29	27.8	0.0333333	17.956	903.3	28.1	0.0333333	0.118	5	27.9	0.0333333	6.485	241.9	27.8	0.0333333	0.086	0.1	26.4	0.0333333	0.079	17.57	27.2	0.0333333	0.041	16.71	27.8	0.0333333
28.14	0.0666667	4.052	45.9	27.31	0.0666667	2.116	29.4	30.08	0.0666667	1.872	32.03	28.53	0.0666667	1.569	41.03	29.64	0.0666667	3.08	37.85	28.38	0.0666667	3.228	56.63	29.1	0.0666667	23.196	1066.3	29.2	0.0666667	0.119	3.2	29.1	0.0666667	7.931	298.9	28.7	0.0666667	0.056	1.4	27.8	0.0666667	0.031	17.13	28.7	0.0666667	0.041	17.26	29.3	0.0666667
29.2	0.1	4.205	47.82	28.42	0.1	2.169	30.69	31.16	0.1	1.918	34.42	29.58	0.1	1.637	40.98	30.72	0.1	3.081	37.7	29.4	0.1	3.29	55.88	30.8	0.1	28.956	1217.3	30.8	0.1	0.111	4.3	30.4	0.1	9.988	364.9	30.3	0.1	0.094	2	29.6	0.1	0.007	16.95	30.3	0.1	0.025	16.97	30.8	0.1
30.54	0.133333	4.224	50.44	29.65	0.133333	2.167	34.04	32.37	0.133333	1.893	35.8	30.76	0.133333	1.527	40.12	31.97	0.133333	2.971	38.11	30.68	0.133333	3.354	57.16	32.7	0.133333	34.156	1347.3	32.5	0.133333	0.137	26.3	32.4	0.133333	12.738	470.9	32.3	0.133333	0.068	1.6	31.3	0.133333	0.063	16.46	32.2	0.133333	0.032	17.54	32.4	0.133333
31.89	0.166667	4.211	52.8	31.03	0.166667	2.143	38.89	33.65	0.166667	1.875	35.88	31.99	0.166667	1.53	40.05	33.3	0.166667	3.036	38.02	31.86	0.166667	3.332	56.07	34.2	0.166667	37.316	1426.3	34.4	0.166667	0.509	108.5	34.4	0.166667	15.008	537	34.2	0.166667	0.129	2.9	33.3	0.166667	0.065	16.62	34	0.166667	0.067	17.26	34	0.166667
33.3	0.2	4.418	58.97	32.43	0.2	3.73	40.59	35.02	0.2	1.936	35.27	33.4	0.2	1.278	39.32	34.63	0.2	3.036	38.85	33.22	0.2	3.363	57.02	36.3	0.2	40.176	1486.3	36.4	0.2	1.002	161	36	0.2	16.728	599.8	36.1	0.2	0.083	3.6	35.4	0.2	0.031	17.1	35.9	0.2	0.039	17.3	35.7	0.2
34.76	0.233333	7.588	73.84	33.9	0.233333	5.61	49.82	36.41	0.233333	3.086	42.17	34.8	0.233333	1.21	39.16	36.04	0.233333	3.091	38.98	34.67	0.233333	3.338	56.04	38.2	0.233333	43.376	1511.3	38.4	0.233333	1.926	338.9	37.7	0.233333	18.328	672	38.2	0.233333	0.08	4.1	37.1	0.233333	0.028	17.66	37.8	0.233333	0.045	17.8	37.7	0.233333
36.37	0.266667	22.351	133.92	35.33	0.266667	8.214	51.9	37.78	0.266667	15.162	77.69	36.2	0.266667	1.074	38.92	37.46	0.266667	3.087	39.53	36.08	0.266667	3.379	55.94	40.3	0.266667	50.376	1531.3	40.3	0.266667	2.864	516.4	39.3	0.266667	18.198	733.8	40	0.266667	0.062	4.9	39.2	0.266667	0.033	18.55	39.8	0.266667	0.032	24	39.4	0.266667
37.83	0.3	58.891	250.52	36.77	0.3	12.444	48.38	39.22	0.3	64.032	213.29	37.59	0.3	1.116	41.12	38.89	0.3	3.04	39.83	37.58	0.3	3.41	56.27	42.3	0.3	53.106	1587.3	42.2	0.3	5.81	999.7	41.1	0.3	15.238	701.2	42.1	0.3	0.108	5.7	41.2	0.3	0.018	18.9	41.8	0.3	0.02	16.94	41	0.3
39.39	0.333333	137.011	441.32	38.2	0.333333	24.424	67.41	40.7	0.333333	159.162	473.09	39.04	0.333333	1.104	38.01	40.33	0.333333	3.121	40.02	39.12	0.333333	3.401	56.24	44.2	0.333333	49.756	1671.3	44.3	0.333333	8.429	1459.7	42.4	0.333333	9.666	454.9	44.1	0.333333	0.114	6	43.1	0.333333	0.04	20.26	43.7	0.333333	0.021	17.89	43	0.333333
41	0.366667	276.611	708.02	39.72	0.366667	38.654	87.04	42.15	0.366667	315.062	860.89	40.48	0.366667	1.063	37.07	41.82	0.366667	3.105	40.76	40.54	0.366667	3.459	56.58	46.5	0.366667	54.376	2004.3	46.1	0.366667	11.105	1814.7	44.4	0.366667	4.065	274.5	46.1	0.366667	0.083	20.6	45.2	0.366667	0.027	20.96	45.8	0.366667	0.053	17.46	44.6	0.366667
42.52	0.4	449.811	1175.82	41.31	0.4	71.464	152.54	43.63	0.4	432.962	1465.89	41.89	0.4	1.035	36.98	43.24	0.4	3.135	40.06	41.91	0.4	3.534	56.43	48.2	0.4	46.516	2154.3	48	0.4	12.595	2040.7	47.9	0.4	30.758	1422.1	48.2	0.4	0.087	7.2	47.2	0.4	0.01	21.66	47.8	0.4	0.1	18.03	46.8	0.4
44	0.433333	560.111	1688.82	43.52	0.433333	131.124	283.54	45.04	0.433333	531.762	1938.89	43.29	0.433333	0.962	35.89	44.61	0.433333	3.355	40.79	43.32	0.433333	3.452	56.22	50.1	0.433333	37.716	2295.3	49.8	0.433333	12.825	2297.7	50.1	0.433333	25.498	1496.1	50.1	0.433333	0.088	7.7	49.2	0.433333	0.01	23.46	49.6	0.433333	0.049	18.62	48.7	0.433333
45.55	0.466667	614.511	2073.82	45.03	0.466667	197.124	464.34	46.42	0.466667	583.562	2160.89	44.74	0.466667	0.867	35.57	46.17	0.466667	3.358	49.12	44.8	0.466667	3.618	55.64	52.3	0.466667	27.526	2426.3	51.9	0.466667	13.245	2466.7	51.5	0.466667	18.558	1546.1	52	0.466667	0.099	8.3	50.9	0.466667	0.037	25.16	51.6	0.466667	0.058	18.32	51.7	0.466667
47.08	0.5	622.411	2315.82	46.53	0.5	266.224	670.44	47.33	0.5	624.762	2378.89	46.51	0.5	0.882	35.4	47.69	0.5	3.481	43.88	46.47	0.5	3.629	55.64	54.3	0.5	19.506	2487.3	53.9	0.5	14.585	2532.7	52.9	0.5	13.548	1571.1	53.9	0.5	0.108	8.1	53.1	0.5	0.024	27.46	53.6	0.5	0.016	19.29	54.1	0.5
48.6	0.533333	625.511	2480.82	47.36	0.533333	336.224	1003.64	49.26	0.533333	634.662	2442.89	48.94	0.533333	0.877	35.04	49.13	0.533333	3.524	44.74	48.02	0.533333	3.612	55.44	56.2	0.533333	15.686	2645.3	55.1	0.533333	13.845	2573.7	54.8	0.533333	9.173	1427.1	55.8	0.533333	0.085	8.2	55	0.533333	0.048	29.06	55	0.533333	0.066	19.91	56.3	0.533333
50.27	0.566667	620.111	2593.82	48.61	0.566667	427.824	1180.64	50.72	0.566667	640.962	2451.89	50.58	0.566667	0.77	34.21	50.64	0.566667	3.617	46.34	51.17	0.566667	3.683	55.38	58.1	0.566667	12.826	2621.3	57.3	0.566667	13.375	2507.7	56.2	0.566667	7.912	1513.1	57.7	0.566667	0.117	8.3	56.8	0.566667	0.038	30.76	56.8	0.566667	0.022	19.56	58.3	0.566667
51.85	0.6	617.911	2984.82	50.15	0.6	451.924	1377.64	52.47	0.6	649.662	2471.89	52.21	0.6	0.708	34.28	52.02	0.6	3.655	49.06	52.82	0.6	3.726	55.01	59.9	0.6	11.746	2635.3	59.1	0.6	12.855	2385.7	58.1	0.6	6.835	1297.1	59.7	0.6	0.122	8.8	58.9	0.6	0.01	33.56	58.9	0.6	0.069	20.88	60.2	0.6
53.31	0.633333	653.911	2939.82	51.65	0.633333	482.224	1450.64	54.19	0.633333	654.862	2471.89	53.91	0.633333	1.108	32.78	53.69	0.633333	3.832	50.29	54.28	0.633333	3.804	55.38	61.9	0.633333	11.016	2567.3	61.3	0.633333	14.075	2740.7	59.8	0.633333	5.908	1088.1	61.7	0.633333	0.085	9.9	60.8	0.633333	0.013	36.36	60.8	0.633333	0.03	20.18	61.8	0.633333
54.95	0.666667	636.411	2951.82	53.12	0.666667	488.724	1469.64	55.58	0.666667	650.562	2459.89	55.37	0.666667	0.916	32.99	54.98	0.666667	3.861	52.68	55.84	0.666667	3.879	53.62	63.7	0.666667	10.586	2439.3	63.6	0.666667	13.435	2484.7	61.6	0.666667	5.032	958.1	63.5	0.666667	0.097	10.3	62.7	0.666667	0.035	39.16	62.7	0.666667	0.017	21.66	63.8	0.666667
56.61	0.7	606.311	2917.82	54.57	0.7	494.724	1501.64	57.27	0.7	652.262	2456.89	56.91	0.7	0.972	33.12	56.8	0.7	3.97	54.88	57.45	0.7	3.766	53.59	65.6	0.7	10.026	2297.3	65.9	0.7	11.995	2298.7	63.4	0.7	5.051	942.1	65.3	0.7	0.06	10	64.6	0.7	0.038	43.86	64.6	0.7	0.035	21.05	65.6	0.7
58.28	0.733333	576.011	2998.82	56.2	0.733333	512.024	1538.64	58.8	0.733333	648.862	2429.89	58.54	0.733333	0.761	32.36	58.16	0.733333	3.992	56.69	58.98	0.733333	3.958	52.89	67.1	0.733333	11.446	2576.3	67.6	0.733333	11.685	2124.7	65	0.733333	4.24	778.6	66.9	0.733333	0.062	11.3	66.4	0.733333	0.02	48.96	66.4	0.733333	0.03	22.82	67.2	0.733333
59.92	0.766667	569.211	2856.82	57.87	0.766667	527.724	1561.64	60.55	0.766667	634.962	2378.89	60.17	0.766667	0.736	32.1	60.16	0.766667	4.265	58.84	60.63	0.766667	3.963	52.78	69.8	0.766667	11.106	2412.3	69.5	0.766667	10.655	2012.7	66.7	0.766667	3.718	641.6	69	0.766667	0.06	11	68.3	0.766667	0.023	54.86	68.3	0.766667	0.042	21.94	69.6	0.766667
61.49	0.8	578.611	3177.82	59.29	0.8	537.124	1551.64	62.08	0.8	619.362	2349.89	61.72	0.8	0.782	32.4	61.47	0.8	4.228	61.8	60.8	0.8	3.961	52.91	71.6	0.8	10.276	2291.3	70.8	0.8	11.905	2350.7	68.4	0.8	2.664	543.6	71	0.8	0.052	12.1	70.2	0.8	0.033	61.06	70.2	0.8	0.055	22.5	71.8	0.8
63.29	0.833333	560.411	3146.82	60.88	0.833333	523.424	1583.64	63.77	0.833333	600.162	2316.89	63.29	0.833333	0.911	32.2	63.23	0.833333	4.226	64.16	62.2	0.833333	4.032	52.1	73.4	0.833333	9.591	2072.3	73.1	0.833333	10.515	2112.7	70.2	0.833333	1.727	328.7	72.8	0.833333	0.037	12.3	72	0.833333	0.03	69.16	72	0.833333	0.027	23.08	73.6	0.833333
65.06	0.866667	516.611	3218.82	62.28	0.866667	512.424	1540.64	65.49	0.866667	572.362	2322.89	65.08	0.866667	0.807	30.68	64.98	0.866667	4.481	66.95	63.76	0.866667	4.006	52.77	74.9	0.866667	8.617	1861.3	75.1	0.866667	9.278	1902.7	71.8	0.866667	1.114	222.9	74.4	0.866667	0.094	12.7	74	0.866667	0.049	21.76	74	0.866667	0.031	23.8	75.2	0.866667
66.75	0.9	481.511	3093.82	63.89	0.9	505.724	3775.64	67.17	0.9	542.962	2333.89	66.69	0.9	0.69	31.06	66.41	0.9	4.299	70.36	65.27	0.9	4.113	52.85	77	0.9	7.077	1551.3	76.8	0.9	7.26	1603.7	73.4	0.9	0.684	146.7	76.4	0.9	0.117	14.4	75.6	0.9	0.007	23.86	75.6	0.9	0.024	24.4	77.5	0.9
68.5	0.933333	446.111	3067.82	65.39	0.933333	490.324	1578.64	68.86	0.933333	512.162	2596.89	68.36	0.933333	0.715	32.29	68	0.933333	4.287	73.44	66.84	0.933333	4.175	51.9	78.4	0.933333	5.454	1204.3	78.3	0.933333	4.999	1183.7	75.1	0.933333	0.69	167.2	77.8	0.933333	0.07	15	77.4	0.933333	0.025	25.46	77.4	0.933333	0.027	26.3	79.2	0.933333
69.96	0.966667	439.011	3093.82	67.09	0.966667	458.024	1519.64	70.57	0.966667	464.862	2396.89	69.4	0.966667	0.724	30.55	69.67	0.966667	4.363	42.76	68.57	0.966667	4.096	52.45	80.4	0.966667	4.416	939.3	79.6	0.966667	3.365	1009.7	77.1	0.966667	0.463	123.8	80	0.966667	0.075	16.3	79.4	0.966667	0.035	28.26	79.4	0.966667	0.039	26.3	81.2	0.966667
71.72	1	390.311	3117.82	68.65	1	419.724	1528.64	72.05	1	430.662	2373.89	71.63	1	0.664	30.95	71.95	1	4.254	45.48	70.08	1	4.081	51.72	81.8	1	3.237	732.9	81.2	1	1.686	626.5	78.9	1	0.383	125.4	81.3	1	0.087	16.3	80.8	1	0.036	31.66	80.8	1	0.024	26.3	83.1	1
73.5	1.03333	348.811	3026.82	70.04	1.03333	376.024	1614.64	73.78	1.03333	410.962	2418.89	73.15	1.03333	0.609	30.57	73.29	1.03333	4.295	47.99	71.51	1.03333	4.142	51.85	83.7	1.03333	2.242	510.7	82.7	1.03333	0.777	436.8	80.2	1.03333	0.316	122.5	83.2	1.03333	0.08	17.5	82.8	1.03333	0.025	34.16	82.8	1.03333	0.043	27.5	85.6	1.03333
74.73	1.06667	328.911	3058.82	71.79	1.06667	338.524	2037.64	75.54	1.06667	359.562	2999.89	73.55	1.06667	0.723	30.95	74.73	1.06667	4.383	50.22	72.92	1.06667	4.019	52.11	85.1	1.06667	4.339	968.3	84.4	1.06667	0.349	338.5	82	1.06667	0.217	119.6	84.7	1.06667	0.053	18.2	84.7	1.06667	0.049	39.96	84.7	1.06667	0.002	28.7	87.8	1.06667
76.54	1.1	310.311	3129.82	73.37	1.1	296.924	1500.64	76.72	1.1	331.462	3275.89	76.43	1.1	0.821	31.07	76.77	1.1	4.363	54.13	74.33	1.1	4.062	52.46	87.6	1.1	2.675	750.2	85.5	1.1	0.347	349.4	83.9	1.1	0.186	115.4	86.4	1.1	0.081	19.6	86.5	1.1	0.023	45.46	86.5	1.1	0.05	30.5	89.9	1.1
78.24	1.13333	294.011	3105.82	74.77	1.13333	263.424	1681.64	78.38	1.13333	305.162	2607.89	76.97	1.13333	0.606	31.13	78.38	1.13333	4.354	57.98	75.63	1.13333	4.077	52.5	89.8	1.13333	2.216	644	87.6	1.13333	0.86	338.7	85.7	1.13333	0.285	153.4	88.4	1.13333	0.128	21.3	88.1	1.13333	0.027	53.66	88.1	1.13333	0.021	30.9	91.7	1.13333
79.77	1.16667	294.611	3406.82	76.35	1.16667	236.324	1615.64	79.98	1.16667	291.462	2682.89	78.05	1.16667	0.689	30.67	80.03	1.16667	4.342	63.02	76.9	1.16667	4.054	53.01	91.2	1.16667	1.866	648.2	89.6	1.16667	0.504	611.6	86.7	1.16667	0.227	122.1	89.8	1.16667	0.119	24.3	89.6	1.16667	0.009	66.26	89.6	1.16667	0.046	32.1	93.4	1.16667
81.31	1.2	275.911	3130.82	77.61	1.2	213.024	2188.64	81.25	1.2	285.862	2695.89	81.02	1.2	0.615	31.73	81.23	1.2	4.44	68.19	78.12	1.2	4.033	52.77	91.6	1.2	1.483	612.8	90.2	1.2	0.356	346.2	87.8	1.2	0.188	125.1	90.1	1.2	0.115	26.1	90.2	1.2	0.015	78.56	90.2	1.2	0	32.7	94.4	1.2
82.07	1.23333	281.311	3137.82	78.29	1.23333	206.624	1674.64	81.91	1.23333	289.662	2921.89	80.24	1.23333	0.792	33.22	82.15	1.23333	4.265	46.13	79.07	1.23333	4.186	53.61	92.1	1.23333	1.293	576.1	90.3	1.23333	0.348	373.6	88.4	1.23333	0.156	113.4	90.3	1.23333	0.1	28.9	90.3	1.23333	0.057	31.06	90.3	1.23333	0.034	57.4	95	1.23333
82.27	1.26667	323.311	3186.82	78.62	1.26667	226.124	2403.64	82.25	1.26667	303.462	3106.89	81.46	1.26667	0.657	33.06	82.27	1.26667	4.272	46.33	81.62	1.26667	4.176	54.78	92.3	1.26667	0.938	478.3	90.6	1.26667	0.262	282.3	88.7	1.26667	0.147	114.9	90.3	1.26667	0.117	31.7	90.3	1.26667	0.051	32.56	90.3	1.26667	0.033	61.7	94.9	1.26667
81.87	1.3	385.311	3883.82	78.85	1.3	232.324	1763.64	82.59	1.3	324.162	3136.89	82.08	1.3	0.777	33.65	82.78	1.3	4.379	47	82.23	1.3	4.104	55.49	92.2	1.3	0.627	399.4	90.6	1.3	0.23	207.3	88.6	1.3	0.182	117.8	90.3	1.3	0.098	32.9	90.3	1.3	0.029	34.26	90.3	1.3	0.062	64.8	94.7	1.3
82.24	1.33333	415.511	4101.82	78.98	1.33333	242.924	1820.64	82.7	1.33333	346.262	3537.89	82.27	1.33333	0.666	34.64	83.03	1.33333	4.403	47.94	82.06	1.33333	4.144	55.33	92.4	1.33333	0.498	364.1	90.5	1.33333	0.207	141.6	88.8	1.33333	0.153	89.8	90.5	1.33333	0.107	45	90.5	1.33333	0.038	36.46	90.5	1.33333	0.025	68.8	94.4	1.33333
82.33	1.36667	437.311	4019.82	79.06	1.36667	258.424	1824.64	82.84	1.36667	368.562	3512.89	82.34	1.36667	0.688	35.17	82.95	1.36667	4.426	48.59	82.33	1.36667	4.176	56.36	92.3	1.36667	0.429	282.9	90.3	1.36667	0.178	135.1	88.7	1.36667	0.114	68.7	90.4	1.36667	0.094	46.2	90.6	1.36667	0.045	36.76	90.6	1.36667	0.018	71.3	94.4	1.36667
82.59	1.4	474.611	4272.82	79.05	1.4	280.624	1965.64	82.66	1.4	385.362	3598.89	82.42	1.4	0.786	34.87	82.74	1.4	4.715	48.91	79.97	1.4	4.303	56.26	92.3	1.4	0.351	228	90.4	1.4	0.128	176.6	88.5	1.4	0.186	127.6	90.3	1.4	0.083	49.5	90.6	1.4	0	37.36	90.6	1.4	0.01	73.7	94.4	1.4
82.59	1.43333	492.711	4022.82	79.09	1.43333	304.724	1887.64	82.81	1.43333	410.362	3575.89	82.56	1.43333	0.767	36.35	82.95	1.43333	4.782	49.98	79.6	1.43333	4.318	57.58	92.3	1.43333	0.309	190.9	90.4	1.43333	0.147	97.8	88.7	1.43333	0.149	79.6	90.4	1.43333	0.053	51.3	90.6	1.43333	0.03	39.16	90.6	1.43333	0.015	76.2	94.3	1.43333
82.75	1.46667	519.011	4050.82	79.17	1.46667	333.624	1941.64	82.69	1.46667	432.662	3747.89	82.51	1.46667	0.771	37.24	82.97	1.46667	4.92	50.89	79.55	1.46667	4.247	58.52	92.3	1.46667	0.256	152.8	90.4	1.46667	0.137	102.3	88.7	1.46667	0.647	197.4	90.4	1.46667	0.097	52.6	90.4	1.46667	0.022	40.06	90.4	1.46667	0.021	36.9	94.3	1.46667
82.75	1.5	538.811	3878.82	79.33	1.5	357.224	2005.64	82.84	1.5	457.562	3861.89	82.56	1.5	0.893	37.37	82.84	1.5	4.826	50.92	79.65	1.5	4.375	59.05	92.2	1.5	0.323	219.4	90.4	1.5	0.143	98	88.7	1.5	0.278	147.9	90.4	1.5	0.098	54.6	90.4	1.5	0.016	41.46	90.4	1.5	0.032	36.6	94.3	1.5
82.95	1.53333	606.111	4110.82	81.35	1.53333	358.024	1839.64	82.86	1.53333	482.362	3787.89	82.68	1.53333	0.896	37.78	83.06	1.53333	5.01	51.4	79.58	1.53333	4.514	59.35	92.3	1.53333	0.526	386.3	90.2	1.53333	0.187	134.3	88.7	1.53333	1.865	140.3	90.5	1.53333	0.14	55.6	90.8	1.53333	0.052	42.16	90.8	1.53333	0.019	37.2	93.9	1.53333
82.96	1.56667	579.011	3884.82	80.78	1.56667	364.424	1718.64	82.8	1.56667	504.562	3928.89	82.73	1.56667	1.004	38.88	83.15	1.56667	5.1	52.52	79.62	1.56667	4.411	60.19	92.6	1.56667	1.276	752.5	90.4	1.56667	0.109	106.7	89.7	1.56667	0.896	488	90.5	1.56667	0.077	57.7	90.6	1.56667	0.008	43.36	90.6	1.56667	0.022	37	93.8	1.56667
82.92	1.6	600.611	3863.82	81.81	1.6	368.124	1602.64	82.88	1.6	527.162	4048.89	82.65	1.6	1.031	39.18	83.12	1.6	5.266	52.89	82.3	1.6	4.613	60.7	92.6	1.6	1.154	669.4	90.4	1.6	0.142	117.5	89.7	1.6	0.672	369.6	90.4	1.6	0.116	60.8	90.9	1.6	0	43.66	90.9	1.6	0.032	37.8	93.4	1.6
83.05	1.63333	661.211	3776.82	81.29	1.63333	366.124	1488.64	82.89	1.63333	540.562	3988.89	82.6	1.63333	1.093	39.83	82.95	1.63333	5.302	53.27	79.99	1.63333	4.606	60.65	92.6	1.63333	1.221	668.9	90.5	1.63333	0.272	249.2	89.8	1.63333	0.596	338.6	90.5	1.63333	0.106	62.1	90.6	1.63333	0.018	45.76	90.6	1.63333	0.037	37.7	93.4	1.63333
83.2	1.66667	824.911	4146.82	81.03	1.66667	346.724	1314.64	82.96	1.66667	550.262	4053.89	82.66	1.66667	1.193	39.75	83.06	1.66667	5.507	53.45	82.52	1.66667	4.563	61.12	92.4	1.66667	1.106	635.4	90.5	1.66667	0.52	303.1	89.8	1.66667	0.533	321.6	90.4	1.66667	0.166	64.5	90.8	1.66667	0.021	47.26	90.8	1.66667	0.026	37	93.4	1.66667
82.81	1.7	847.211	4467.82	81.7	1.7	345.824	1276.64	82.65	1.7	574.562	4286.89	82.01	1.7	1.204	40.63	83.08	1.7	5.412	53.71	82.33	1.7	4.665	61.03	91.3	1.7	1.129	701.8	89.7	1.7	0.29	211.4	88.7	1.7	0.456	280.6	89.7	1.7	0.099	70.6	90.2	1.7	0.02	47.26	90.2	1.7	0.014	37.8	92.2	1.7
81.88	1.73333	871.411	4290.82	80.77	1.73333	362.924	1191.64	81.69	1.73333	606.362	4310.89	81.71	1.73333	1.275	40.6	81.9	1.73333	5.488	54.24	81.33	1.73333	4.786	61.5	88.2	1.73333	1.31	752.1	86.5	1.73333	0.346	193.4	86	1.73333	0.701	419.5	86.6	1.73333	0.113	43.5	87	1.73333	0.003	45.16	87	1.73333	0.046	38.5	88.8	1.73333
80.58	1.76667	829.811	3932.82	77.58	1.76667	355.524	1044.64	80.31	1.76667	634.362	4125.89	80.25	1.76667	1.268	41	80.72	1.76667	5.655	54.53	77.99	1.76667	4.762	62.31	83.8	1.76667	2.549	1309.3	82.3	1.76667	4.208	2779.7	81.8	1.76667	0.914	466	83.2	1.76667	0.079	32.7	83	1.76667	0.037	41.16	83	1.76667	0.015	37.6	83.8	1.76667
79.18	1.8	853.511	3818.82	76.2	1.8	352.224	984.64	78.9	1.8	697.062	4194.89	78.69	1.8	1.312	42.02	78.92	1.8	5.774	54.84	76.38	1.8	4.918	61.95	78.9	1.8	2.646	1175.3	78.4	1.8	4.532	2886.7	77.1	1.8	0.867	363.1	78.3	1.8	0.067	28.3	79	1.8	0	36.86	79	1.8	0.039	35.8	78.9	1.8
77.73	1.83333	838.011	3924.82	75.57	1.83333	363.224	959.04	77.45	1.83333	750.662	4333.89	77.3	1.83333	1.463	42.33	77.42	1.83333	5.898	55.23	74.94	1.83333	5.119	63	73.4	1.83333	5.333	1949.3	74	1.83333	5.413	2934.7	72.3	1.83333	0.709	272.5	74.2	1.83333	0.094	27.4	74	1.83333	0.054	34.56	74	1.83333	0.023	36.4	73.9	1.83333
75.12	1.86667	1126.91	5014.82	75.14	1.86667	383.324	961.14	75.7	1.86667	787.962	4410.89	75.79	1.86667	1.424	43.14	75.91	1.86667	5.989	55.76	73.48	1.86667	4.999	63.09	67.8	1.86667	6.61	2204.3	68.3	1.86667	6.682	3285.7	67.4	1.86667	0.551	203	69.3	1.86667	0.076	25.6	67.6	1.86667	0.019	31.16	67.6	1.86667	0.025	34.3	69.2	1.86667
74.28	1.9	1211.91	5185.82	73.59	1.9	379.224	926.24	74.1	1.9	802.462	4279.89	74.31	1.9	1.619	43.26	73.83	1.9	6.186	56.22	72.1	1.9	5.2	63.53	63.4	1.9	7.58	2229.3	63.7	1.9	7.621	3285.7	62.6	1.9	0.665	201.4	64.5	1.9	0.094	24.7	63.8	1.9	0.044	30.06	63.8	1.9	0.001	36.1	63.9	1.9
72.71	1.93333	1220.91	5161.82	70.83	1.93333	366.924	864.14	72.74	1.93333	850.762	4337.89	72.67	1.93333	1.591	44.3	73.07	1.93333	6.294	57.43	70.67	1.93333	5.19	63.95	58.2	1.93333	8.859	2292.3	58.5	1.93333	8.622	3303.7	58	1.93333	0.917	195.4	59.7	1.93333	0.12	23.8	58.9	1.93333	0.007	28.86	58.9	1.93333	0.026	32.2	58.9	1.93333
71.24	1.96667	1241.91	5141.82	70.15	1.96667	359.524	806.34	71.17	1.96667	921.762	4508.89	71.16	1.96667	1.641	44.25	71.24	1.96667	6.24	57.23	69.19	1.96667	5.439	64.79	53.3	1.96667	10.126	2312.3	53.4	1.96667	9.865	3305.7	52.8	1.96667	1.004	179.2	54.8	1.96667	0.131	21.6	53.8	1.96667	0.029	28.46	53.8	1.96667	0.067	31.7	53.3	1.96667
69.93	2	1268.91	5250.82	67.79	2	374.824	817.04	69.55	2	928.862	4469.89	69.55	2	1.738	45.19	69.78	2	6.618	58.02	67.73	2	5.394	66.06	48.2	2	11.946	2348.3	48.4	2	11.545	3322.7	48	2	1.324	204.5	49.9	2	0.136	21.9	49.3	2	0.017	28.16	49.3	2	0.03	30.6	48.4	2
68.36	2.03333	1273.91	5238.82	67.35	2.03333	364.824	790.84	68.04	2.03333	911.762	4167.89	68.06	2.03333	1.761	45.68	67.77	2.03333	6.726	58.15	66.33	2.03333	5.518	65.45	42.7	2.03333	13.366	2315.3	43.1	2.03333	13.565	3299.7	42.7	2.03333	1.475	200.4	44.9	2.03333	0.122	20.9	44.8	2.03333	0.047	26.56	44.8	2.03333	0.022	29.3	43.2	2.03333
66.95	2.06667	1316.91	5292.82	66.07	2.06667	366.124	766.44	66.45	2.06667	893.462	3965.89	66.52	2.06667	1.785	45.85	66.55	2.06667	6.894	58.5	64.94	2.06667	5.49	66.19	37.6	2.06667	15.666	2345.3	37.4	2.06667	15.385	3286.7	38.3	2.06667	2.353	275.7	40.5	2.06667	0.133	21.2	39.9	2.06667	0.053	26.96	39.9	2.06667	0.055	29.4	37.9	2.06667
65.31	2.1	1322.91	5272.82	64.6	2.1	361.824	743.24	64.81	2.1	872.462	3789.89	64.94	2.1	1.858	46.18	64.95	2.1	6.847	58.76	63.35	2.1	5.488	67.43	32.2	2.1	18.896	2369.3	32.6	2.1	17.875	3304.7	33.2	2.1	2.757	283	35.6	2.1	0.13	20.8	35.4	2.1	0.045	27.06	35.4	2.1	0.049	28.1	32.7	2.1
64.03	2.13333	1339.91	5203.82	63.21	2.13333	348.724	720.44	63.38	2.13333	915.162	3777.89	63.44	2.13333	1.841	46.79	63.69	2.13333	6.937	59.73	61.83	2.13333	5.542	67.1	29.2	2.13333	20.396	2403.3	29.6	2.13333	19.955	3320.7	30	2.13333	2.82	275.5	31.8	2.13333	0.127	20.9	31.7	2.13333	0.058	25.76	31.7	2.13333	0.05	27.9	29.7	2.13333
62.43	2.16667	1360.91	5321.82	61.68	2.16667	349.324	696.94	62.06	2.16667	927.462	3448.89	61.95	2.16667	2.011	46.61	62.12	2.16667	6.994	59.8	60.4	2.16667	5.582	67.34	27.9	2.16667	20.956	2396.3	28.4	2.16667	20.615	3322.7	28.5	2.16667	2.837	246.6	30.1	2.16667	0.109	20.1	29.8	2.16667	0.023	25.96	29.8	2.16667	0.04	28.4	28.4	2.16667
60.76	2.2	1357.91	5273.82	60.34	2.2	352.724	704.34	60.4	2.2	898.162	3548.89	60.38	2.2	2.048	47.52	60.47	2.2	7.059	60.18	59.02	2.2	5.565	68.41	27.6	2.2	21.126	2395.3	27.8	2.2	20.355	3278.7	27.9	2.2	20.008	1743.1	29.1	2.2	0.153	19.2	28.7	2.2	0.039	26.36	28.7	2.2	0.051	28.5	28.1	2.2
59.15	2.23333	1371.91	5268.82	58.77	2.23333	348.524	683.94	58.82	2.23333	797.662	3295.89	58.79	2.23333	2.132	48	58.81	2.23333	7.201	60.3	57.5	2.23333	5.572	68.21	27.3	2.23333	22.716	2523.3	27.7	2.23333	20.415	3320.7	27.6	2.23333	20.708	1835.1	28.7	2.23333	0.103	20	28.3	2.23333	0.053	26.66	28.3	2.23333	0.033	27.5	28	2.23333
57.64	2.26667	1441.91	5539.82	56.69	2.26667	353.824	663.24	57.18	2.26667	944.762	2925.89	57.18	2.26667	2.089	49.07	57.3	2.26667	6.969	60.6	55.91	2.26667	5.592	68.35	27.3	2.26667	22.316	2517.3	27.6	2.26667	20.555	3306.7	27.2	2.26667	20.778	1874.1	28.4	2.26667	0.11	19.8	28	2.26667	0.041	26.06	28	2.26667	0.06	27.1	27.7	2.26667
56.07	2.3	1440.91	5250.82	55.11	2.3	354.724	638.94	55.69	2.3	770.762	2764.89	55.69	2.3	2.111	48.66	55.76	2.3	7.388	61.34	54.5	2.3	5.73	69.35					27.4	2.3	20.205	3318.7	27.1	2.3	20.748	1874.1					27.7	2.3	0.074	25.16
54.43	2.33333	1441.91	5475.82	53.53	2.33333	334.424	630.84	54.1	2.33333	1025.96	2673.89	54.14	2.33333	2.187	48.9	54.15	2.33333	7.465	61.79	52.94	2.33333	5.697	69.44					27.5	2.33333	20.325	3309.7									27.9	2.33333	0.035	25.36
53.01	2.36667	1440.91	5370.82	51.98	2.36667	327.424	608.64	52.64	2.36667	719.662	2552.89	52.63	2.36667	2.146	49.97	52.76	2.36667	7.418	62.15	51.5	2.36667	5.871	70.13					27.4	2.36667	19.895	3323.7
51.61	2.4	1482.91	5181.82	50.63	2.4	325.924	592.84	51.1	2.4	695.362	2424.89	51.06	2.4	2.193	50.12	51.24	2.4	7.547	62.89	49.96	2.4	5.744	71.07					27.3	2.4	20.225	3289.7
50.11	2.43333	1521.91	5296.82	49.24	2.43333	322.424	565.74	49.65	2.43333	673.862	2335.89	49.58	2.43333	2.065	50.84	49.77	2.43333	7.489	62.49	48.61	2.43333	5.808	70.91					27.5	2.43333	20.195	3294.7
48.56	2.46667	1538.91	5356.82	47.8	2.46667	316.324	552.44	48.12	2.46667	706.162	2265.89	48.13	2.46667	2.212	51.4	48.48	2.46667	7.439	62.52	47.19	2.46667	5.819	72.33					27.4	2.46667	19.875	3295.7
47.07	2.5	1575.91	5318.82	46.4	2.5	303.424	531.14	46.54	2.5	652.862	2220.89	46.62	2.5	2.19	52.03	47.14	2.5	7.471	62.65	45.61	2.5	5.862	71.89					27.4	2.5	20.445	3335.7
45.56	2.53333	1518.91	5378.82	44.93	2.53333	392.624	512.54	45.14	2.53333	640.562	2040.89	45.03	2.53333	2.164	52.34	45.66	2.53333	7.65	62.66	44.16	2.53333	5.782	72					27.4	2.53333	20.175	3348.7
44.09	2.56667	1592.91	5417.82	43.5	2.56667	387.724	720.94	43.66	2.56667	583.862	1950.89	43.5	2.56667	2.062	52.06	44.15	2.56667	7.601	63	42.65	2.56667	5.812	72.84					27.5	2.56667	19.675	3309.7
42.61	2.6	1611.91	5255.82	42.09	2.6	395.924	680.94	42.11	2.6	543.662	1790.89	42.03	2.6	2.198	52.72	42.7	2.6	7.624	63.05	41.23	2.6	5.805	73.07					27.4	2.6	19.985	3342.7
41.1	2.63333	1619.91	5414.82	40.65	2.63333	370.524	698.54	40.69	2.63333	514.862	1582.89	40.56	2.63333	2.14	53.78	41.25	2.63333	7.539	64.08	39.74	2.63333	5.804	72.06					27.5	2.63333	19.785	3334.7
39.62	2.66667	1617.91	5394.82	39.26	2.66667	362.424	685.54	39.27	2.66667	477.162	1493.89	39.05	2.66667	2.171	53.99	39.76	2.66667	7.489	63.64	38.29	2.66667	5.638	72.57					27.4	2.66667	19.475	3311.7
38.13	2.7	1671.91	5167.82	37.79	2.7	367.524	657.34	37.79	2.7	489.162	1530.89	37.53	2.7	2.069	53.66	38.38	2.7	7.57	63.29	36.85	2.7	5.773	73.74					27.3	2.7	19.665	3318.7
36.66	2.73333	1678.91	5261.82	36.42	2.73333	368.324	618.64	36.34	2.73333	485.862	1340.89	36.07	2.73333	2.229	54.66	36.95	2.73333	7.591	63.82	35.4	2.73333	5.656	74.73					27.3	2.73333	19.765	3340.7
35.29	2.76667	1719.91	5315.82	35.06	2.76667	362.724	603.64	34.92	2.76667	444.562	1234.89	34.6	2.76667	2.167	55.43	35.54	2.76667	7.461	63.49	33.95	2.76667	5.59	76.44
33.86	2.8	1741.91	5243.82	33.8	2.8	354.824	585.04	33.42	2.8	421.662	1157.89	33.19	2.8	2.031	55.22	34.24	2.8	7.35	63.14	32.43	2.8	5.609	80.28
32.48	2.83333	1696.91	5133.82	32.46	2.83333	351.424	582.14	32.11	2.83333	398.862	1120.89	31.66	2.83333	2.248	55.58	32.93	2.83333	7.614	63.57	31.15	2.83333	5.628	83.58
31.35	2.86667	1612.91	4850.82	31.33	2.86667	344.524	551.24	30.9	2.86667	405.462	1149.89	30.37	2.86667	2	55.52	31.65	2.86667	7.438	62.91	29.94	2.86667	5.6	87.48
30.56	2.9	1591.91	4810.82	30.57	2.9	330.024	576.74	30.29	2.9	390.162	1062.89	29.69	2.9	1.995	55.48	30.93	2.9	7.344	62.1	29.18	2.9	5.526	90.28
30.33	2.93333	1572.91	4819.82	30.27	2.93333	319.524	543.84	29.76	2.93333	382.662	1057.89	29.31	2.93333	1.929	56.05	30.6	2.93333	7.341	62.37	28.73	2.93333	5.526	89.78
30.12	2.96667	1581.91	4866.82	30.04	2.96667	325.524	511.44	29.59	2.96667	390.362	1040.89	29.14	2.96667	1.785	55.74	30.67	2.96667	7.309	61.36	28.56	2.96667	5.514	89.28
30.11	3	1584.91	4877.82	30.02	3	318.024	489.74	29.47	3	390.162	1008.89	28.92	3	1.662	55.6	30.6	3	7.104	61.08	28.49	3	5.317	89.08
30.11	3.03333	1571.91	4880.82					29.42	3.03333	386.262	1023.89					30.52	3.03333	7.257	61.08
30.02	3.06667	1562.91	4818.82					29.43	3.06667	369.162	979.89
29.82	3.1	1584.91	4775.82					29.34	3.1	343.762	930.09
29.84	3.13333	1597.91	4973.82					29.27	3.13333	329.762	901.89
29.56	3.16667	1807.91	5485.82					29.07	3.16667	294.762	815.69
29.28	3.2	1714.91	5526.82					29.08	3.2	289.462	786.19
								29.09	3.23333	297.762	783.19
								28.96	3.26667	322.862	851.09
[truncated: 46 more columns]

## Sheet: Fig3b
Ab				Glucagon				IAPP				Insulin
Wavelength (nm)	[Θ] (10^3 deg cm^2 dmol^-1)			Wavelength (nm)	[Θ] (10^3 deg cm^2 dmol^-1)			Wavelength (nm)	[Θ] (10^3 deg cm^2 dmol^-1)			Wavelength (nm)	[Θ] (10^3 deg cm^2 dmol^-1)
	Before	With stirring	Without stirring		Before	With stirring	Without stirring		Before	With stirring	Without stirring		Before	With stirring	Without stirring
250	-0.0911287	-0.156784	-0.0474439	250	-0.0706519	-0.126505	-0.083764	250	-0.110886	-1.06946	-0.862881	250	-0.143855	-0.76287	-0.215563
249.9	-0.0940339	-0.167176	-0.0545996	249.9	-0.0694703	-0.129715	-0.0867552	249.9	-0.0955391	-1.06972	-0.861009	249.9	-0.142067	-0.754485	-0.221452
249.8	-0.0919372	-0.178241	-0.0516297	249.8	-0.0686841	-0.136616	-0.0814729	249.8	-0.0960887	-1.07329	-0.865312	249.8	-0.151654	-0.758501	-0.227908
249.7	-0.0971127	-0.199029	-0.0648708	249.7	-0.0749766	-0.15015	-0.0836033	249.7	-0.0946826	-1.07938	-0.87772	249.7	-0.154514	-0.762611	-0.230123
249.6	-0.101269	-0.20566	-0.0640699	249.6	-0.080535	-0.154624	-0.0799232	249.6	-0.0942617	-1.06419	-0.864105	249.6	-0.153276	-0.76103	-0.229124
249.5	-0.102531	-0.202581	-0.0487698	249.5	-0.0842162	-0.15585	-0.0761493	249.5	-0.10638	-1.06035	-0.869117	249.5	-0.152428	-0.759569	-0.223907
249.4	-0.105224	-0.209713	-0.0333522	249.4	-0.0825178	-0.167386	-0.0706131	249.4	-0.102575	-1.0628	-0.8744	249.4	-0.145268	-0.757059	-0.221847
249.3	-0.111492	-0.213512	-0.0304341	249.3	-0.0826576	-0.178632	-0.0746391	249.3	-0.0944874	-1.0514	-0.876969	249.3	-0.141805	-0.758063	-0.222367
249.2	-0.101126	-0.212731	-0.0315401	249.2	-0.0812991	-0.186942	-0.081673	249.2	-0.0836634	-1.04591	-0.872779	249.2	-0.146102	-0.766308	-0.225603
249.1	-0.103952	-0.225139	-0.032727	249.1	-0.0773723	-0.19172	-0.0804286	249.1	-0.0888397	-1.06045	-0.882372	249.1	-0.150895	-0.767554	-0.233421
249	-0.0860179	-0.228039	-0.0224795	249	-0.0739849	-0.192674	-0.0738923	249	-0.0874599	-1.07687	-0.886141	249	-0.161995	-0.769199	-0.243684
248.9	-0.0660954	-0.229088	-0.0219265	248.9	-0.0636467	-0.186911	-0.0694559	248.9	-0.0952374	-1.09363	-0.89978	248.9	-0.166116	-0.780007	-0.251133
248.8	-0.0550718	-0.228594	-0.0181729	248.8	-0.0629393	-0.186839	-0.0610318	248.8	-0.0908123	-1.09329	-0.906828	248.8	-0.167199	-0.78617	-0.251424
248.7	-0.0151071	-0.215942	-0.000397782	248.7	-0.0509259	-0.175959	-0.0447033	248.7	-0.0955539	-1.07856	-0.910715	248.7	-0.173238	-0.793795	-0.252342
248.6	0.00418048	-0.225214	-0.0172847	248.6	-0.0441148	-0.167647	-0.0339654	248.6	-0.0972881	-1.07305	-0.902097	248.6	-0.175028	-0.794666	-0.252263
248.5	0.0287298	-0.218586	-0.00277154	248.5	-0.0263782	-0.155504	-0.0228463	248.5	-0.104152	-1.08637	-0.917555	248.5	-0.18827	-0.790658	-0.252838
248.4	0.0486146	-0.206346	-0.00190159	248.4	-0.0174923	-0.152752	-0.0221037	248.4	-0.102938	-1.08958	-0.91386	248.4	-0.195881	-0.795186	-0.257613
248.3	0.0378648	-0.209317	-0.0099273	248.3	-0.0157586	-0.151606	-0.0247509	248.3	-0.104932	-1.09082	-0.904921	248.3	-0.200303	-0.799378	-0.260493
248.2	0.0364084	-0.212277	-0.0118806	248.2	-0.0200731	-0.151287	-0.0235279	248.2	-0.111618	-1.08866	-0.904893	248.2	-0.20282	-0.80766	-0.258554
248.1	0.0207601	-0.216191	-0.0227415	248.1	-0.0303701	-0.153301	-0.0219472	248.1	-0.103605	-1.07662	-0.911376	248.1	-0.204504	-0.81055	-0.258439
248	0.0223254	-0.220532	-0.0272055	248	-0.0354075	-0.154854	-0.0220416	248	-0.113993	-1.07964	-0.904277	248	-0.208244	-0.809372	-0.263453
247.9	0.0269974	-0.222174	-0.0293044	247.9	-0.0345705	-0.159382	-0.0216162	247.9	-0.13218	-1.09655	-0.91844	247.9	-0.21093	-0.815195	-0.262219
247.8	0.0285465	-0.223531	-0.0438229	247.8	-0.0393911	-0.173645	-0.0270031	247.8	-0.124637	-1.09386	-0.911917	247.8	-0.219056	-0.821687	-0.264827
247.7	0.0351288	-0.212298	-0.0535022	247.7	-0.0390894	-0.175896	-0.0302865	247.7	-0.134069	-1.09899	-0.910663	247.7	-0.230934	-0.83267	-0.273499
247.6	0.021961	-0.225377	-0.0784903	247.6	-0.0518848	-0.185001	-0.0437104	247.6	-0.149613	-1.11382	-0.92193	247.6	-0.240875	-0.849066	-0.285773
247.5	0.00914144	-0.233261	-0.0837067	247.5	-0.0647441	-0.188639	-0.0508071	247.5	-0.175526	-1.13666	-0.938862	247.5	-0.244031	-0.855771	-0.291789
247.4	0.00423546	-0.236967	-0.0894762	247.4	-0.0714286	-0.195483	-0.0582066	247.4	-0.160231	-1.1272	-0.933333	247.4	-0.252342	-0.860122	-0.29033
247.3	0.0129112	-0.23669	-0.0871046	247.3	-0.0739783	-0.202656	-0.0629465	247.3	-0.144424	-1.1009	-0.916121	247.3	-0.257601	-0.867991	-0.287374
247.2	0.0120704	-0.253701	-0.0902437	247.2	-0.0835208	-0.2119	-0.0695157	247.2	-0.147836	-1.10084	-0.918546	247.2	-0.268823	-0.883126	-0.293719
247.1	-0.000346038	-0.265074	-0.101522	247.1	-0.0946381	-0.22151	-0.0842114	247.1	-0.161285	-1.1181	-0.925127	247.1	-0.275523	-0.891526	-0.298497
247	-0.023647	-0.274494	-0.115793	247	-0.106862	-0.234368	-0.0933782	247	-0.17654	-1.13516	-0.934928	247	-0.282054	-0.892804	-0.304882
246.9	-0.037992	-0.272134	-0.109241	246.9	-0.115247	-0.245845	-0.0975141	246.9	-0.198944	-1.15012	-0.95771	246.9	-0.295999	-0.899013	-0.313678
246.8	-0.0528069	-0.284322	-0.120113	246.8	-0.13103	-0.262117	-0.107018	246.8	-0.21023	-1.15402	-0.961429	246.8	-0.293073	-0.901382	-0.314761
246.7	-0.0700172	-0.288907	-0.12423	246.7	-0.141124	-0.265838	-0.108868	246.7	-0.213172	-1.16518	-0.972981	246.7	-0.302206	-0.908085	-0.317506
246.6	-0.07973	-0.300526	-0.135252	246.6	-0.150516	-0.272792	-0.109075	246.6	-0.225555	-1.1795	-0.996866	246.6	-0.31988	-0.92626	-0.324368
246.5	-0.0744057	-0.308524	-0.143932	246.5	-0.156381	-0.280506	-0.109642	246.5	-0.237024	-1.19522	-1.01327	246.5	-0.33298	-0.939495	-0.327875
246.4	-0.0695278	-0.308976	-0.141771	246.4	-0.160562	-0.286999	-0.119981	246.4	-0.266273	-1.22539	-1.03105	246.4	-0.334554	-0.947428	-0.32659
246.3	-0.0772527	-0.323902	-0.133563	246.3	-0.168524	-0.295971	-0.132469	246.3	-0.281277	-1.2425	-1.05497	246.3	-0.331848	-0.945246	-0.318303
246.2	-0.0886342	-0.341549	-0.14004	246.2	-0.178774	-0.302536	-0.14239	246.2	-0.276311	-1.25435	-1.07393	246.2	-0.335151	-0.945045	-0.324593
246.1	-0.0991717	-0.363109	-0.145668	246.1	-0.185602	-0.302852	-0.144336	246.1	-0.282797	-1.27241	-1.09474	246.1	-0.340959	-0.947534	-0.331281
246	-0.110559	-0.381026	-0.151399	246	-0.19866	-0.313029	-0.151539	246	-0.287411	-1.29008	-1.10723	246	-0.344385	-0.94925	-0.338061
245.9	-0.104235	-0.378754	-0.140106	245.9	-0.196755	-0.321413	-0.148069	245.9	-0.289748	-1.30897	-1.11406	245.9	-0.352236	-0.948366	-0.33802
245.8	-0.10095	-0.387428	-0.132598	245.8	-0.198202	-0.334885	-0.143504	245.8	-0.283953	-1.30711	-1.11032	245.8	-0.361277	-0.950489	-0.346009
245.7	-0.102522	-0.39199	-0.113179	245.7	-0.204944	-0.345383	-0.134899	245.7	-0.303579	-1.32635	-1.11963	245.7	-0.366399	-0.959903	-0.353272
245.6	-0.120617	-0.41205	-0.116519	245.6	-0.214573	-0.359524	-0.141718	245.6	-0.324813	-1.35422	-1.14851	245.6	-0.371546	-0.964518	-0.363426
245.5	-0.13915	-0.415094	-0.120785	245.5	-0.217949	-0.371049	-0.146735	245.5	-0.327992	-1.36671	-1.16492	245.5	-0.37411	-0.954788	-0.360899
245.4	-0.142046	-0.425219	-0.115967	245.4	-0.222679	-0.376107	-0.146036	245.4	-0.330379	-1.36247	-1.17605	245.4	-0.377658	-0.954183	-0.366498
245.3	-0.155327	-0.447995	-0.120937	245.3	-0.233485	-0.386604	-0.150778	245.3	-0.330025	-1.3691	-1.18314	245.3	-0.384758	-0.962815	-0.372
245.2	-0.165123	-0.473051	-0.117569	245.2	-0.242713	-0.400625	-0.157862	245.2	-0.342198	-1.39079	-1.19992	245.2	-0.387041	-0.968434	-0.370502
245.1	-0.173809	-0.488955	-0.118109	245.1	-0.249614	-0.412737	-0.158805	245.1	-0.344738	-1.40818	-1.21479	245.1	-0.410763	-0.980829	-0.381092
245	-0.17707	-0.513147	-0.116277	245	-0.263561	-0.426629	-0.161829	245	-0.35122	-1.40898	-1.22329	245	-0.428726	-0.981924	-0.385095
244.9	-0.180846	-0.535136	-0.110436	244.9	-0.281156	-0.447268	-0.171087	244.9	-0.346604	-1.41506	-1.22847	244.9	-0.438742	-0.985149	-0.39584
244.8	-0.19398	-0.539769	-0.113532	244.8	-0.294552	-0.461995	-0.175469	244.8	-0.344833	-1.42954	-1.23876	244.8	-0.448999	-0.990361	-0.408338
244.7	-0.202082	-0.567479	-0.132081	244.7	-0.305448	-0.477991	-0.187018	244.7	-0.340789	-1.43065	-1.24735	244.7	-0.467926	-1.00115	-0.423325
244.6	-0.188641	-0.578128	-0.146377	244.6	-0.310825	-0.483285	-0.194392	244.6	-0.348963	-1.44368	-1.26588	244.6	-0.488458	-1.01135	-0.432961
244.5	-0.191015	-0.589393	-0.162855	244.5	-0.320318	-0.48926	-0.202416	244.5	-0.365771	-1.45808	-1.28306	244.5	-0.508044	-1.01791	-0.436759
244.4	-0.18831	-0.610054	-0.179447	244.4	-0.327675	-0.503278	-0.215317	244.4	-0.383408	-1.47832	-1.29554	244.4	-0.529385	-1.02413	-0.442954
244.3	-0.196406	-0.625999	-0.190085	244.3	-0.335398	-0.513305	-0.22531	244.3	-0.406884	-1.50525	-1.32286	244.3	-0.551123	-1.02943	-0.449002
244.2	-0.216411	-0.654541	-0.206589	244.2	-0.345113	-0.525295	-0.237528	244.2	-0.432019	-1.53143	-1.3452	244.2	-0.570149	-1.03416	-0.466724
244.1	-0.233409	-0.688557	-0.226773	244.1	-0.358429	-0.535669	-0.2526	244.1	-0.446399	-1.56706	-1.37589	244.1	-0.593294	-1.04469	-0.481161
244	-0.237464	-0.718929	-0.264735	244	-0.371003	-0.547494	-0.267546	244	-0.458343	-1.58576	-1.3976	244	-0.613114	-1.05855	-0.493657
243.9	-0.238878	-0.742713	-0.291804	243.9	-0.384046	-0.557934	-0.26884	243.9	-0.46608	-1.61869	-1.41954	243.9	-0.633155	-1.07801	-0.503296
243.8	-0.251828	-0.792072	-0.319568	243.8	-0.404881	-0.57483	-0.281775	243.8	-0.477477	-1.63975	-1.43601	243.8	-0.658669	-1.09196	-0.514734
243.7	-0.256325	-0.835347	-0.34851	243.7	-0.412478	-0.594966	-0.291859	243.7	-0.484836	-1.66276	-1.43982	243.7	-0.681988	-1.09791	-0.515747
243.6	-0.2601	-0.859208	-0.361944	243.6	-0.419136	-0.613882	-0.300712	243.6	-0.498214	-1.69027	-1.44839	243.6	-0.702883	-1.10235	-0.519098
243.5	-0.264442	-0.884344	-0.379176	243.5	-0.432231	-0.638922	-0.312506	243.5	-0.499442	-1.717	-1.45535	243.5	-0.729602	-1.11284	-0.535596
243.4	-0.264732	-0.910714	-0.385533	243.4	-0.441969	-0.653139	-0.326331	243.4	-0.50854	-1.73725	-1.4673	243.4	-0.748345	-1.12589	-0.558585
243.3	-0.281286	-0.935065	-0.396806	243.3	-0.450184	-0.670108	-0.345045	243.3	-0.525219	-1.77078	-1.49601	243.3	-0.761257	-1.1397	-0.573254
243.2	-0.288147	-0.957075	-0.409639	243.2	-0.456127	-0.678384	-0.354817	243.2	-0.556332	-1.80133	-1.52602	243.2	-0.782522	-1.15078	-0.580455
243.1	-0.302905	-0.995182	-0.425027	243.1	-0.467722	-0.694556	-0.372574	243.1	-0.584557	-1.8295	-1.55186	243.1	-0.803958	-1.15818	-0.581512
243	-0.305265	-1.01755	-0.424299	243	-0.475043	-0.70681	-0.381809	243	-0.602866	-1.84884	-1.57013	243	-0.824614	-1.16123	-0.580519
242.9	-0.324159	-1.03597	-0.425826	242.9	-0.477009	-0.720189	-0.38056	242.9	-0.606795	-1.86657	-1.58183	242.9	-0.846654	-1.1736	-0.591998
242.8	-0.317819	-1.05233	-0.4066	242.8	-0.471984	-0.72998	-0.37492	242.8	-0.611874	-1.89177	-1.5978	242.8	-0.873651	-1.18036	-0.59822
242.7	-0.330434	-1.06527	-0.3889	242.7	-0.479017	-0.743694	-0.380345	242.7	-0.613706	-1.89916	-1.62327	242.7	-0.898013	-1.18944	-0.61201
242.6	-0.332204	-1.08594	-0.37922	242.6	-0.484441	-0.75065	-0.3837	242.6	-0.611171	-1.89987	-1.63052	242.6	-0.922312	-1.20212	-0.625408
242.5	-0.313849	-1.0968	-0.365666	242.5	-0.491666	-0.751222	-0.385358	242.5	-0.602293	-1.89184	-1.62578	242.5	-0.946515	-1.21263	-0.632797
242.4	-0.304479	-1.10662	-0.358001	242.4	-0.49738	-0.758969	-0.386553	242.4	-0.609455	-1.89413	-1.63511	242.4	-0.968213	-1.21561	-0.642154
242.3	-0.309162	-1.13779	-0.343842	242.3	-0.505141	-0.763732	-0.390799	242.3	-0.621405	-1.91629	-1.66485	242.3	-0.990137	-1.2203	-0.654108
242.2	-0.310221	-1.15212	-0.330085	242.2	-0.509944	-0.772024	-0.397647	242.2	-0.63522	-1.92166	-1.68926	242.2	-1.0189	-1.23135	-0.672339
242.1	-0.306054	-1.15448	-0.33203	242.1	-0.520108	-0.785916	-0.403401	242.1	-0.648553	-1.93305	-1.7161	242.1	-1.04328	-1.2414	-0.685263
242	-0.305126	-1.16068	-0.322417	242	-0.529942	-0.800989	-0.408954	242	-0.666537	-1.94644	-1.7433	242	-1.06683	-1.24524	-0.702754
241.9	-0.308034	-1.18838	-0.328427	241.9	-0.545202	-0.819881	-0.419938	241.9	-0.673311	-1.95611	-1.76368	241.9	-1.09266	-1.25479	-0.721299
241.8	-0.310313	-1.20361	-0.334593	241.8	-0.555492	-0.827853	-0.428333	241.8	-0.68407	-1.94801	-1.77705	241.8	-1.1181	-1.26223	-0.735273
241.7	-0.321586	-1.21807	-0.344242	241.7	-0.571994	-0.840699	-0.440553	241.7	-0.709816	-1.96123	-1.80629	241.7	-1.14408	-1.26933	-0.744589
241.6	-0.332555	-1.25628	-0.362428	241.6	-0.590055	-0.860659	-0.450958	241.6	-0.729719	-1.97934	-1.82191	241.6	-1.18099	-1.28464	-0.764206
241.5	-0.337575	-1.28236	-0.374857	241.5	-0.608844	-0.87501	-0.460387	241.5	-0.736399	-2.01553	-1.84771	241.5	-1.2106	-1.29402	-0.779586
241.4	-0.338877	-1.31767	-0.381312	241.4	-0.62072	-0.887339	-0.474264	241.4	-0.7382	-2.04302	-1.86796	241.4	-1.2457	-1.30851	-0.797758
241.3	-0.34649	-1.34572	-0.381294	241.3	-0.630558	-0.89612	-0.480254	241.3	-0.751354	-2.07025	-1.88903	241.3	-1.27819	-1.32246	-0.819576
241.2	-0.354787	-1.39057	-0.381904	241.2	-0.652811	-0.918039	-0.493959	241.2	-0.768916	-2.10435	-1.9255	241.2	-1.31513	-1.34477	-0.838163
241.1	-0.373422	-1.44304	-0.396012	241.1	-0.686727	-0.94576	-0.51877	241.1	-0.799593	-2.12936	-1.96119	241.1	-1.3534	-1.37502	-0.86201
241	-0.37881	-1.48895	-0.411262	241	-0.705996	-0.962072	-0.53093	241	-0.828359	-2.17255	-1.99187	241	-1.38706	-1.396	-0.875641
240.9	-0.398905	-1.54282	-0.441439	240.9	-0.725665	-0.990719	-0.552098	240.9	-0.847664	-2.20919	-2.02919	240.9	-1.42111	-1.40941	-0.883155
240.8	-0.425116	-1.58427	-0.469004	240.8	-0.745375	-1.01962	-0.570858	240.8	-0.871151	-2.25784	-2.06786	240.8	-1.45663	-1.42872	-0.893064
240.7	-0.44454	-1.62158	-0.481869	240.7	-0.755924	-1.04148	-0.585249	240.7	-0.885007	-2.29295	-2.09703	240.7	-1.49064	-1.45175	-0.906273
240.6	-0.473082	-1.6536	-0.486832	240.6	-0.762927	-1.07107	-0.6053	240.6	-0.913301	-2.32834	-2.12889	240.6	-1.5292	-1.46999	-0.924367
240.5	-0.487763	-1.69852	-0.50508	240.5	-0.780062	-1.09766	-0.625069	240.5	-0.938611	-2.38081	-2.16474	240.5	-1.56157	-1.47113	-0.938662
240.4	-0.494734	-1.73302	-0.500444	240.4	-0.7979	-1.11504	-0.637608	240.4	-0.958322	-2.4174	-2.1806	240.4	-1.59412	-1.47902	-0.954196
240.3	-0.513503	-1.78136	-0.498698	240.3	-0.816161	-1.13642	-0.654698	240.3	-0.967562	-2.4535	-2.2129	240.3	-1.63569	-1.50429	-0.971412
240.2	-0.530421	-1.84008	-0.493983	240.2	-0.832997	-1.15644	-0.665202	240.2	-0.985202	-2.49872	-2.24582	240.2	-1.68308	-1.52272	-0.990403
240.1	-0.555427	-1.90164	-0.493552	240.1	-0.853889	-1.17692	-0.676284	240.1	-0.997925	-2.54844	-2.28428	240.1	-1.72728	-1.53731	-1.00958
240	-0.568536	-1.97302	-0.503687	240	-0.873365	-1.19414	-0.683978	240	-1.00653	-2.60593	-2.31353	240	-1.77027	-1.54181	-1.02408
239.9	-0.583143	-2.02024	-0.515795	239.9	-0.890215	-1.20634	-0.69596	239.9	-1.03302	-2.65995	-2.35109	239.9	-1.80752	-1.55391	-1.03719
239.8	-0.605383	-2.0769	-0.526378	239.8	-0.904943	-1.22907	-0.713872	239.8	-1.07222	-2.70185	-2.38225	239.8	-1.84941	-1.56883	-1.05921
239.7	-0.614915	-2.11569	-0.525175	239.7	-0.920582	-1.25107	-0.72224	239.7	-1.1007	-2.72939	-2.41014	239.7	-1.88804	-1.57936	-1.08061
239.6	-0.625113	-2.17368	-0.534274	239.6	-0.941553	-1.2761	-0.740481	239.6	-1.11653	-2.77506	-2.44885	239.6	-1.92587	-1.59555	-1.09396
239.5	-0.63617	-2.22452	-0.549384	239.5	-0.964419	-1.29766	-0.762565	239.5	-1.14569	-2.81944	-2.48771	239.5	-1.97185	-1.60612	-1.10977
239.4	-0.644641	-2.27321	-0.5596	239.4	-0.981471	-1.31546	-0.778255	239.4	-1.16056	-2.857	-2.52016	239.4	-2.01027	-1.60608	-1.12205
239.3	-0.664294	-2.32572	-0.577039	239.3	-1.01118	-1.34612	-0.795329	239.3	-1.18934	-2.89259	-2.56497	239.3	-2.05083	-1.61787	-1.13977
239.2	-0.67409	-2.36609	-0.581484	239.2	-1.03353	-1.36252	-0.801165	239.2	-1.22249	-2.93665	-2.61045	239.2	-2.08839	-1.62667	-1.16052
239.1	-0.695161	-2.42806	-0.591632	239.1	-1.05441	-1.38056	-0.806086	239.1	-1.24917	-2.97009	-2.6562	239.1	-2.13371	-1.63973	-1.1766
239	-0.718459	-2.50165	-0.61695	239	-1.08466	-1.40624	-0.824354	239	-1.27229	-3.01493	-2.71402	239	-2.17859	-1.64483	-1.18627
238.9	-0.72186	-2.56186	-0.640263	238.9	-1.11621	-1.42428	-0.83866	238.9	-1.27533	-3.04146	-2.74532	238.9	-2.22328	-1.65411	-1.19907
238.8	-0.731827	-2.61401	-0.643068	238.8	-1.13933	-1.43432	-0.848286	238.8	-1.2992	-3.07285	-2.7654	238.8	-2.26808	-1.67099	-1.21095
238.7	-0.735941	-2.65756	-0.642821	238.7	-1.15133	-1.44762	-0.860235	238.7	-1.32858	-3.12388	-2.8146	238.7	-2.31723	-1.69375	-1.23153
238.6	-0.73366	-2.67835	-0.658793	238.6	-1.17058	-1.46536	-0.871138	238.6	-1.36348	-3.18611	-2.87128	238.6	-2.36863	-1.71521	-1.25846
238.5	-0.732062	-2.69838	-0.687012	238.5	-1.18881	-1.47784	-0.887609	238.5	-1.40015	-3.23396	-2.93201	238.5	-2.4164	-1.73228	-1.27486
238.4	-0.728161	-2.735	-0.717044	238.4	-1.20572	-1.49217	-0.911072	238.4	-1.43613	-3.28068	-2.98482	238.4	-2.45624	-1.74595	-1.28462
238.3	-0.740479	-2.76991	-0.731186	238.3	-1.22611	-1.51397	-0.934136	238.3	-1.46416	-3.31048	-3.04081	238.3	-2.50101	-1.76851	-1.30482
238.2	-0.746335	-2.82266	-0.738021	238.2	-1.2552	-1.53991	-0.957967	238.2	-1.47805	-3.33864	-3.08936	238.2	-2.55303	-1.781	-1.32735
238.1	-0.746269	-2.8781	-0.756061	238.1	-1.28338	-1.56814	-0.97191	238.1	-1.483	-3.37069	-3.14506	238.1	-2.60496	-1.79595	-1.34561
238	-0.744427	-2.9434	-0.773067	238	-1.30554	-1.586	-0.993086	238	-1.50238	-3.42529	-3.20696	238	-2.66166	-1.81836	-1.37442
237.9	-0.746847	-2.98787	-0.784096	237.9	-1.32973	-1.59954	-1.01262	237.9	-1.53354	-3.47034	-3.25871	237.9	-2.72247	-1.83454	-1.40108
237.8	-0.739397	-3.03129	-0.787077	237.8	-1.34392	-1.60693	-1.01807	237.8	-1.56629	-3.51459	-3.29957	237.8	-2.77658	-1.84891	-1.43225
237.7	-0.74465	-3.08064	-0.801295	237.7	-1.36818	-1.62414	-1.02555	237.7	-1.59555	-3.55582	-3.35065	237.7	-2.83009	-1.86688	-1.4633
237.6	-0.744803	-3.12951	-0.804392	237.6	-1.3905	-1.634	-1.03972	237.6	-1.60896	-3.59476	-3.3933	237.6	-2.88847	-1.88535	-1.49792
237.5	-0.736174	-3.18323	-0.80447	237.5	-1.42208	-1.6485	-1.05566	237.5	-1.63205	-3.63817	-3.42381	237.5	-2.94813	-1.9123	-1.52607
237.4	-0.721862	-3.23221	-0.796592	237.4	-1.44795	-1.66182	-1.07819	237.4	-1.65425	-3.68032	-3.4871	237.4	-3.0012	-1.92114	-1.54874
237.3	-0.705448	-3.25307	-0.782771	237.3	-1.46341	-1.66917	-1.08634	237.3	-1.68434	-3.72665	-3.53844	237.3	-3.05812	-1.9385	-1.57726
237.2	-0.703746	-3.28851	-0.782847	237.2	-1.48641	-1.67864	-1.09955	237.2	-1.73167	-3.7808	-3.61078	237.2	-3.12493	-1.96232	-1.60832
237.1	-0.72121	-3.34531	-0.792792	237.1	-1.51264	-1.6956	-1.12366	237.1	-1.77428	-3.83677	-3.69699	237.1	-3.18324	-1.98071	-1.63417
237	-0.748493	-3.4192	-0.813457	237	-1.54747	-1.71397	-1.14694	237	-1.80674	-3.88542	-3.76443	237	-3.24555	-2.00464	-1.65947
236.9	-0.764989	-3.49332	-0.811554	236.9	-1.5685	-1.72283	-1.16939	236.9	-1.83354	-3.92656	-3.81592	236.9	-3.3117	-2.02568	-1.68532
236.8	-0.7644	-3.56838	-0.791641	236.8	-1.5917	-1.7358	-1.18809	236.8	-1.86444	-3.97872	-3.87189	236.8	-3.37598	-2.04326	-1.71802
236.7	-0.77319	-3.63851	-0.768774	236.7	-1.62101	-1.75502	-1.2073	236.7	-1.89703	-4.03755	-3.93495	236.7	-3.44281	-2.06499	-1.75814
236.6	-0.787314	-3.72212	-0.778575	236.6	-1.65318	-1.77786	-1.22907	236.6	-1.92078	-4.08832	-3.98053	236.6	-3.505	-2.09197	-1.78685
236.5	-0.795014	-3.79564	-0.788251	236.5	-1.67508	-1.79798	-1.24992	236.5	-1.94678	-4.13863	-4.04735	236.5	-3.56632	-2.11487	-1.81029
236.4	-0.790099	-3.85812	-0.782466	236.4	-1.69398	-1.80692	-1.27348	236.4	-1.97994	-4.19125	-4.10527	236.4	-3.62953	-2.13553	-1.83846
236.3	-0.801633	-3.9212	-0.78318	236.3	-1.71772	-1.82186	-1.29159	236.3	-2.0113	-4.23798	-4.17078	236.3	-3.68577	-2.15408	-1.85857
236.2	-0.802977	-3.99867	-0.785765	236.2	-1.74165	-1.84108	-1.30625	236.2	-2.03843	-4.28468	-4.24999	236.2	-3.74742	-2.17064	-1.89383
236.1	-0.815884	-4.08562	-0.796432	236.1	-1.77264	-1.86347	-1.33329	236.1	-2.05122	-4.31463	-4.32124	236.1	-3.80255	-2.18701	-1.923
236	-0.836058	-4.16555	-0.80317	236	-1.80048	-1.88527	-1.362	236	-2.08079	-4.37397	-4.38979	236	-3.8599	-2.20838	-1.94959
235.9	-0.861893	-4.2606	-0.811362	235.9	-1.82703	-1.90022	-1.38627	235.9	-2.11193	-4.4252	-4.43853	235.9	-3.91923	-2.22595	-1.97465
235.8	-0.892738	-4.3533	-0.831438	235.8	-1.84837	-1.92045	-1.41528	235.8	-2.1491	-4.4896	-4.51465	235.8	-3.98153	-2.24165	-1.99902
235.7	-0.915751	-4.44994	-0.858315	235.7	-1.876	-1.94598	-1.44729	235.7	-2.19217	-4.55137	-4.57475	235.7	-4.0479	-2.26327	-2.03503
235.6	-0.935152	-4.56171	-0.875819	235.6	-1.9131	-1.97076	-1.48599	235.6	-2.2188	-4.60175	-4.63418	235.6	-4.11284	-2.29137	-2.06755
235.5	-0.939919	-4.65697	-0.87899	235.5	-1.93909	-1.9985	-1.51591	235.5	-2.24225	-4.65737	-4.68251	235.5	-4.17206	-2.30903	-2.09052
235.4	-0.958346	-4.76705	-0.911637	235.4	-1.9752	-2.03133	-1.54578	235.4	-2.26535	-4.718	-4.73826	235.4	-4.23585	-2.32349	-2.11198
235.3	-0.969817	-4.86407	-0.9259	235.3	-2.00383	-2.05184	-1.57364	235.3	-2.29614	-4.77592	-4.78737	235.3	-4.302	-2.3364	-2.14261
235.2	-0.988328	-4.96568	-0.943213	235.2	-2.04051	-2.07795	-1.60075	235.2	-2.34522	-4.84369	-4.84069	235.2	-4.37035	-2.34891	-2.17089
235.1	-1.02697	-5.06899	-0.977693	235.1	-2.08227	-2.10585	-1.63075	235.1	-2.39371	-4.91923	-4.90632	235.1	-4.43376	-2.36983	-2.2013
235	-1.04542	-5.1685	-1.00547	235	-2.11595	-2.12934	-1.65109	235	-2.43672	-4.99126	-4.98629	235	-4.50332	-2.39101	-2.22713
234.9	-1.04884	-5.25298	-1.00057	234.9	-2.14219	-2.139	-1.6696	234.9	-2.47374	-5.05244	-5.0708	234.9	-4.5742	-2.4022	-2.25472
234.8	-1.06342	-5.33558	-0.991982	234.8	-2.1723	-2.15121	-1.68577	234.8	-2.5084	-5.12435	-5.1391	234.8	-4.65114	-2.41137	-2.29
234.7	-1.0894	-5.43743	-1.00467	234.7	-2.20917	-2.16767	-1.7062	234.7	-2.54774	-5.19273	-5.20507	234.7	-4.72501	-2.42559	-2.31558
234.6	-1.11435	-5.53015	-1.02542	234.6	-2.24527	-2.18062	-1.72935	234.6	-2.58705	-5.25164	-5.27311	234.6	-4.80118	-2.4479	-2.34429
234.5	-1.12714	-5.62894	-1.04868	234.5	-2.27823	-2.19169	-1.75189	234.5	-2.63029	-5.322	-5.34698	234.5	-4.87907	-2.47154	-2.3749
234.4	-1.13185	-5.71539	-1.05464	234.4	-2.30248	-2.19867	-1.76618	234.4	-2.67484	-5.3976	-5.40848	234.4	-4.95751	-2.4859	-2.4028
234.3	-1.12361	-5.80865	-1.0559	234.3	-2.32751	-2.20815	-1.78341	234.3	-2.71364	-5.45603	-5.45762	234.3	-5.03783	-2.50657	-2.44089
234.2	-1.12497	-5.9209	-1.07955	234.2	-2.36314	-2.23495	-1.81501	234.2	-2.75039	-5.52669	-5.53508	234.2	-5.11795	-2.52472	-2.47237
234.1	-1.1359	-6.03327	-1.09753	234.1	-2.40353	-2.26203	-1.84256	234.1	-2.78914	-5.58947	-5.62457	234.1	-5.19437	-2.53931	-2.50353
234	-1.14221	-6.12979	-1.10483	234	-2.43632	-2.27726	-1.8581	234	-2.82578	-5.67212	-5.71299	234	-5.27728	-2.56458	-2.53419
233.9	-1.14704	-6.2256	-1.1093	233.9	-2.45648	-2.28676	-1.87159	233.9	-2.89294	-5.7692	-5.80494	233.9	-5.36011	-2.58092	-2.5615
233.8	-1.17206	-6.35643	-1.12594	233.8	-2.4938	-2.29991	-1.89818	233.8	-2.94922	-5.84831	-5.89373	233.8	-5.44336	-2.59165	-2.59735
233.7	-1.17043	-6.44706	-1.10482	233.7	-2.51933	-2.30403	-1.91525	233.7	-2.9883	-5.90251	-5.96517	233.7	-5.53339	-2.61673	-2.64587
233.6	-1.15977	-6.52408	-1.09468	233.6	-2.53693	-2.31294	-1.93113	233.6	-3.02214	-5.96719	-6.04824	233.6	-5.61876	-2.63865	-2.68437
233.5	-1.14835	-6.61699	-1.08041	233.5	-2.55463	-2.31121	-1.93702	233.5	-3.05427	-6.03612	-6.14576	233.5	-5.68929	-2.66086	-2.71983
233.4	-1.14381	-6.71161	-1.07481	233.4	-2.5802	-2.31386	-1.94637	233.4	-3.07352	-6.06141	-6.22347	233.4	-5.7664	-2.68514	-2.76051
233.3	-1.13724	-6.80502	-1.0689	233.3	-2.59777	-2.31723	-1.96189	233.3	-3.10114	-6.09536	-6.28533	233.3	-5.84037	-2.71377	-2.79392
233.2	-1.15382	-6.90973	-1.07929	233.2	-2.61531	-2.33079	-1.98554	233.2	-3.15041	-6.15094	-6.35388	233.2	-5.92143	-2.7373	-2.82844
233.1	-1.15564	-7.01608	-1.08776	233.1	-2.63134	-2.33948	-1.99995	233.1	-3.19376	-6.2008	-6.42454	233.1	-6.00116	-2.76843	-2.86131
233	-1.15625	-7.11558	-1.08658	233	-2.65522	-2.35088	-2.0132	233	-3.21142	-6.24692	-6.48976	233	-6.08404	-2.79811	-2.90469
232.9	-1.14825	-7.22588	-1.08179	232.9	-2.68459	-2.37171	-2.03467	232.9	-3.22937	-6.29853	-6.53532	232.9	-6.16673	-2.80799	-2.93486
232.8	-1.16414	-7.33281	-1.08142	232.8	-2.7158	-2.39667	-2.06324	232.8	-3.25384	-6.33923	-6.57763	232.8	-6.24852	-2.82438	-2.96207
232.7	-1.20113	-7.45621	-1.10934	232.7	-2.75505	-2.42701	-2.10103	232.7	-3.29001	-6.41071	-6.65922	232.7	-6.33951	-2.85429	-2.9987
232.6	-1.21885	-7.5818	-1.13188	232.6	-2.7868	-2.44326	-2.13357	232.6	-3.31016	-6.46817	-6.7477	232.6	-6.42893	-2.88135	-3.03393
232.5	-1.21428	-7.68048	-1.13036	232.5	-2.80296	-2.44296	-2.14334	232.5	-3.34383	-6.52606	-6.83124	232.5	-6.50976	-2.91242	-3.06313
232.4	-1.19822	-7.77566	-1.10863	232.4	-2.81111	-2.43602	-2.15012	232.4	-3.38637	-6.59971	-6.89935	232.4	-6.59675	-2.93809	-3.09806
232.3	-1.20097	-7.87768	-1.09657	232.3	-2.82994	-2.4343	-2.16907	232.3	-3.4252	-6.65412	-6.95796	232.3	-6.68637	-2.95764	-3.13399
232.2	-1.21364	-7.99198	-1.10656	232.2	-2.86981	-2.44901	-2.19586	232.2	-3.46515	-6.69746	-7.01789	232.2	-6.7816	-2.98366	-3.18084
232.1	-1.207	-8.07851	-1.10004	232.1	-2.89349	-2.4479	-2.20777	232.1	-3.50552	-6.75677	-7.09015	232.1	-6.87572	-3.01292	-3.23004
232	-1.20744	-8.1884	-1.11055	232	-2.91832	-2.45989	-2.2291	232	-3.54161	-6.81841	-7.17184	232	-6.96437	-3.04082	-3.27489
231.9	-1.21914	-8.32737	-1.1298	231.9	-2.95254	-2.4727	-2.25456	231.9	-3.58804	-6.87961	-7.25929	231.9	-7.05257	-3.06825	-3.32196
231.8	-1.2393	-8.46432	-1.16394	231.8	-2.98803	-2.49665	-2.28877	231.8	-3.6305	-6.92628	-7.34478	231.8	-7.14753	-3.08965	-3.36041
231.7	-1.24511	-8.58806	-1.18055	231.7	-3.01564	-2.51985	-2.3237	231.7	-3.68324	-7.00314	-7.43733	231.7	-7.24213	-3.10634	-3.39344
231.6	-1.26026	-8.73442	-1.19826	231.6	-3.0505	-2.5418	-2.35688	231.6	-3.73606	-7.07707	-7.5383	231.6	-7.33934	-3.11819	-3.43115
231.5	-1.27088	-8.8866	-1.228	231.5	-3.09283	-2.56472	-2.38999	231.5	-3.76778	-7.1463	-7.62075	231.5	-7.43032	-3.13631	-3.4723
231.4	-1.29124	-9.03781	-1.2583	231.4	-3.13911	-2.58842	-2.4326	231.4	-3.81353	-7.22996	-7.69896	231.4	-7.52608	-3.15489	-3.50814
231.3	-1.29803	-9.17801	-1.27222	231.3	-3.16486	-2.60021	-2.46392	231.3	-3.86945	-7.30671	-7.7846	231.3	-7.61886	-3.16603	-3.54174
231.2	-1.31247	-9.30668	-1.28485	231.2	-3.18865	-2.60731	-2.48476	231.2	-3.93556	-7.37984	-7.89967	231.2	-7.71136	-3.18896	-3.58526
231.1	-1.33511	-9.44527	-1.29255	231.1	-3.20664	-2.60983	-2.49997	231.1	-3.98498	-7.45884	-7.99497	231.1	-7.79448	-3.2106	-3.62801
231	-1.33898	-9.58339	-1.28335	231	-3.21771	-2.61949	-2.51809	231	-4.02184	-7.52135	-8.07177	231	-7.88175	-3.22645	-3.65764
230.9	-1.36246	-9.72058	-1.2834	230.9	-3.24078	-2.63313	-2.54067	230.9	-4.06866	-7.59296	-8.1578	230.9	-7.97489	-3.23931	-3.69215
230.8	-1.38281	-9.84877	-1.28665	230.8	-3.26912	-2.64965	-2.56947	230.8	-4.09761	-7.66053	-8.24268	230.8	-8.07704	-3.24852	-3.73994
230.7	-1.41525	-9.97801	-1.3033	230.7	-3.29787	-2.66478	-2.59916	230.7	-4.11585	-7.71727	-8.31096	230.7	-8.18679	-3.26845	-3.79167
230.6	-1.43791	-10.1269	-1.32047	230.6	-3.3256	-2.68278	-2.62004	230.6	-4.14343	-7.77335	-8.39233	230.6	-8.2774	-3.28786	-3.83556
230.5	-1.44436	-10.2637	-1.32128	230.5	-3.35026	-2.69064	-2.63315	230.5	-4.1612	-7.84666	-8.47735	230.5	-8.35726	-3.29871	-3.86888
230.4	-1.44746	-10.4017	-1.32742	230.4	-3.37837	-2.69751	-2.64856	230.4	-4.18717	-7.91368	-8.55689	230.4	-8.45397	-3.32055	-3.9013
230.3	-1.47006	-10.5495	-1.33386	230.3	-3.4053	-2.70925	-2.66648	230.3	-4.21633	-7.98512	-8.63806	230.3	-8.54702	-3.33189	-3.92304
230.2	-1.47448	-10.6961	-1.33957	230.2	-3.42794	-2.72336	-2.68264	230.2	-4.25994	-8.05951	-8.71611	230.2	-8.64066	-3.35043	-3.95998
230.1	-1.46848	-10.8392	-1.35362	230.1	-3.45478	-2.73437	-2.70654	230.1	-4.29414	-8.14725	-8.78956	230.1	-8.73319	-3.37107	-4.00673
230	-1.47937	-10.9996	-1.36996	230	-3.48086	-2.74263	-2.72236	230	-4.3233	-8.22115	-8.85149	230	-8.82691	-3.39709	-4.04712
229.9	-1.50852	-11.1509	-1.39258	229.9	-3.51115	-2.75589	-2.7424	229.9	-4.35048	-8.29862	-8.89891	229.9	-8.91346	-3.42028	-4.08726
229.8	-1.52014	-11.2688	-1.38156	229.8	-3.53611	-2.75401	-2.7519	229.8	-4.38242	-8.37139	-8.94876	229.8	-9.00104	-3.44116	-4.12578
229.7	-1.50595	-11.3851	-1.37389	229.7	-3.54896	-2.74825	-2.75256	229.7	-4.42579	-8.44167	-9.04515	229.7	-9.08046	-3.45653	-4.16842
229.6	-1.49888	-11.4977	-1.37466	229.6	-3.56386	-2.75609	-2.76366	229.6	-4.465	-8.52653	-9.14165	229.6	-9.16689	-3.47892	-4.21027
229.5	-1.50613	-11.6435	-1.37519	229.5	-3.59383	-2.7733	-2.78461	229.5	-4.50553	-8.62258	-9.22642	229.5	-9.25635	-3.49607	-4.25207
229.4	-1.51129	-11.794	-1.38253	229.4	-3.6411	-2.78926	-2.81012	229.4	-4.53978	-8.69853	-9.31112	229.4	-9.35882	-3.52071	-4.29671
229.3	-1.51589	-11.9261	-1.39579	229.3	-3.68959	-2.80064	-2.83309	229.3	-4.58699	-8.77244	-9.39949	229.3	-9.44916	-3.54683	-4.34813
229.2	-1.51492	-12.0719	-1.41542	229.2	-3.73398	-2.81902	-2.85135	229.2	-4.64776	-8.85082	-9.48516	229.2	-9.53946	-3.56985	-4.40046
229.1	-1.51191	-12.2269	-1.4168	229.1	-3.76355	-2.82845	-2.86531	229.1	-4.71032	-8.92273	-9.57112	229.1	-9.62796	-3.59348	-4.44184
229	-1.51278	-12.3826	-1.40946	229	-3.7966	-2.83445	-2.88569	229	-4.74996	-8.97312	-9.66607	229	-9.70454	-3.61078	-4.47649
228.9	-1.52406	-12.5388	-1.41294	228.9	-3.83396	-2.84866	-2.91765	228.9	-4.79191	-9.03744	-9.75155	228.9	-9.79161	-3.62162	-4.51992
228.8	-1.53154	-12.7087	-1.4208	228.8	-3.86041	-2.86571	-2.94405	228.8	-4.83211	-9.09303	-9.82586	228.8	-9.88793	-3.64352	-4.56037
228.7	-1.55629	-12.8704	-1.4305	228.7	-3.8824	-2.89574	-2.97441	228.7	-4.86765	-9.15374	-9.90583	228.7	-9.97172	-3.66909	-4.59664
228.6	-1.56299	-13.0013	-1.42917	228.6	-3.90822	-2.90858	-2.99476	228.6	-4.91371	-9.21495	-9.99175	228.6	-10.0538	-3.69727	-4.64353
228.5	-1.57178	-13.1282	-1.43162	228.5	-3.94406	-2.91264	-3.01552	228.5	-4.94399	-9.26419	-10.0779	228.5	-10.1278	-3.70754	-4.67061
228.4	-1.5878	-13.2597	-1.42316	228.4	-3.97619	-2.91759	-3.02965	228.4	-4.97238	-9.31529	-10.1728	228.4	-10.2064	-3.7123	-4.69618
228.3	-1.60825	-13.3771	-1.42338	228.3	-4.01117	-2.92592	-3.05298	228.3	-4.99779	-9.38532	-10.2602	228.3	-10.2934	-3.71898	-4.73457
228.2	-1.59245	-13.4805	-1.41019	228.2	-4.02648	-2.92802	-3.0668	228.2	-5.02016	-9.4625	-10.3582	228.2	-10.3854	-3.7264	-4.77069
228.1	-1.56438	-13.6045	-1.40616	228.1	-4.03709	-2.93718	-3.08254	228.1	-5.04578	-9.53557	-10.4518	228.1	-10.4766	-3.74264	-4.80799
228	-1.57326	-13.7431	-1.38371	228	-4.05769	-2.95495	-3.10831	228	-5.0786	-9.59124	-10.5136	228	-10.5608	-3.75532	-4.84539
227.9	-1.58724	-13.8936	-1.3731	227.9	-4.09023	-2.96758	-3.12385	227.9	-5.13573	-9.62737	-10.5811	227.9	-10.6411	-3.77434	-4.8786
227.8	-1.60538	-14.052	-1.38351	227.8	-4.11846	-2.97951	-3.1443	227.8	-5.18527	-9.66845	-10.6521	227.8	-10.7166	-3.7886	-4.91217
227.7	-1.61087	-14.1928	-1.39027	227.7	-4.13493	-2.98247	-3.1635	227.7	-5.22921	-9.71521	-10.7417	227.7	-10.7913	-3.79911	-4.94333
227.6	-1.60915	-14.3309	-1.38363	227.6	-4.1497	-2.97726	-3.17802	227.6	-5.26396	-9.77373	-10.8273	227.6	-10.8663	-3.80346	-4.97176
227.5	-1.60996	-14.4515	-1.36542	227.5	-4.15643	-2.97075	-3.19411	227.5	-5.2733	-9.8292	-10.9117	227.5	-10.9374	-3.80857	-4.99173
227.4	-1.63153	-14.5866	-1.36679	227.4	-4.18491	-2.97942	-3.22362	227.4	-5.29634	-9.88641	-10.9835	227.4	-11.0039	-3.8124	-5.01034
227.3	-1.64413	-14.7324	-1.38097	227.3	-4.22367	-2.99744	-3.24921	227.3	-5.3514	-9.96404	-11.0712	227.3	-11.0749	-3.81536	-5.04267
227.2	-1.65016	-14.8675	-1.38716	227.2	-4.25977	-3.00676	-3.26607	227.2	-5.39557	-10.0246	-11.1631	227.2	-11.1492	-3.82969	-5.06889
227.1	-1.66804	-15.0047	-1.40695	227.1	-4.29062	-3.01635	-3.28655	227.1	-5.43287	-10.0825	-11.2643	227.1	-11.2181	-3.84671	-5.10686
227	-1.664	-15.1459	-1.40562	227	-4.32493	-3.01699	-3.30657	227	-5.46925	-10.143	-11.3629	227	-11.2822	-3.84248	-5.1464
226.9	-1.66643	-15.2942	-1.40588	226.9	-4.35609	-3.01997	-3.33461	226.9	-5.49862	-10.1916	-11.4481	226.9	-11.3497	-3.84665	-5.17643
226.8	-1.67443	-15.4192	-1.39449	226.8	-4.38171	-3.02347	-3.35425	226.8	-5.53806	-10.2536	-11.5332	226.8	-11.4345	-3.85005	-5.21597
226.7	-1.68069	-15.5529	-1.39878	226.7	-4.41406	-3.03539	-3.37733	226.7	-5.59549	-10.3062	-11.6069	226.7	-11.5133	-3.85797	-5.25051
226.6	-1.64881	-15.6827	-1.38906	226.6	-4.42134	-3.03128	-3.38494	226.6	-5.65175	-10.3387	-11.6825	226.6	-11.5866	-3.86888	-5.27705
226.5	-1.63782	-15.821	-1.40196	226.5	-4.44175	-3.01912	-3.39344	226.5	-5.69675	-10.3504	-11.7503	226.5	-11.6511	-3.88464	-5.30191
226.4	-1.66142	-15.9677	-1.42032	226.4	-4.47526	-3.02389	-3.41212	226.4	-5.75228	-10.3835	-11.8329	226.4	-11.7173	-3.87991	-5.33962
226.3	-1.66774	-16.1018	-1.43287	226.3	-4.51662	-3.02326	-3.42084	226.3	-5.78143	-10.4296	-11.9169	226.3	-11.7892	-3.88664	-5.36992
226.2	-1.68335	-16.2307	-1.4448	226.2	-4.5527	-3.02027	-3.44571	226.2	-5.79518	-10.48	-11.992	226.2	-11.8548	-3.88501	-5.4095
226.1	-1.67147	-16.3187	-1.43176	226.1	-4.57213	-3.01336	-3.46461	226.1	-5.80178	-10.5031	-12.0446	226.1	-11.9252	-3.89149	-5.45341
226	-1.64885	-16.4187	-1.4214	226	-4.58427	-3.01264	-3.47204	226	-5.82929	-10.5527	-12.1037	226	-11.9841	-3.89791	-5.49549
225.9	-1.63597	-16.5458	-1.43582	225.9	-4.60411	-3.0198	-3.48519	225.9	-5.84227	-10.5907	-12.1761	225.9	-12.05	-3.9109	-5.53156
225.8	-1.62945	-16.672	-1.44229	225.8	-4.62746	-3.0235	-3.4986	225.8	-5.85715	-10.6264	-12.2129	225.8	-12.1107	-3.92544	-5.56208
225.7	-1.60738	-16.781	-1.4346	225.7	-4.63044	-3.01224	-3.49695	225.7	-5.86075	-10.6619	-12.2678	225.7	-12.1716	-3.93166	-5.59924
225.6	-1.58906	-16.8996	-1.43369	225.6	-4.63685	-3.00103	-3.50625	225.6	-5.85746	-10.6892	-12.3324	225.6	-12.2261	-3.94344	-5.6274
225.5	-1.55163	-17.0128	-1.41133	225.5	-4.63542	-2.98187	-3.51442	225.5	-5.87813	-10.7297	-12.3906	225.5	-12.2747	-3.94567	-5.65838
225.4	-1.52578	-17.1252	-1.37679	225.4	-4.64294	-2.96631	-3.52734	225.4	-5.90266	-10.7584	-12.4394	225.4	-12.3209	-3.92851	-5.68543
225.3	-1.50957	-17.2213	-1.37091	225.3	-4.65006	-2.95544	-3.52921	225.3	-5.91431	-10.7706	-12.4769	225.3	-12.3687	-3.92264	-5.70173
225.2	-1.49288	-17.3071	-1.36952	225.2	-4.65162	-2.94181	-3.52751	225.2	-5.92304	-10.8049	-12.5041	225.2	-12.4208	-3.91995	-5.73472
225.1	-1.48006	-17.4139	-1.36785	225.1	-4.65725	-2.93279	-3.53309	225.1	-5.93012	-10.8412	-12.5231	225.1	-12.4557	-3.92948	-5.76122
225	-1.47409	-17.5122	-1.35921	225	-4.65846	-2.92651	-3.54023	225	-5.9341	-10.8792	-12.5538	225	-12.476	-3.9314	-5.78643
224.9	-1.48852	-17.6196	-1.34307	224.9	-4.68079	-2.92432	-3.55677	224.9	-5.95571	-10.9341	-12.6055	224.9	-12.4999	-3.93095	-5.80943
224.8	-1.49501	-17.7315	-1.32838	224.8	-4.70501	-2.93963	-3.5766	224.8	-5.99534	-10.9916	-12.6804	224.8	-12.5314	-3.92835	-5.83968
224.7	-1.51534	-17.8403	-1.32587	224.7	-4.72684	-2.9475	-3.59409	224.7	-6.02207	-11.0275	-12.7586	224.7	-12.561	-3.93349	-5.86447
224.6	-1.51382	-17.9268	-1.32672	224.6	-4.73258	-2.94465	-3.61945	224.6	-6.06784	-11.0662	-12.8275	224.6	-12.5803	-3.9341	-5.88804
224.5	-1.49843	-18.0208	-1.32679	224.5	-4.7435	-2.94422	-3.63533	224.5	-6.10628	-11.1085	-12.9022	224.5	-12.6008	-3.93381	-5.90316
224.4	-1.49129	-18.1496	-1.33073	224.4	-4.76746	-2.94125	-3.64574	224.4	-6.12921	-11.1421	-12.9802	224.4	-12.6194	-3.93249	-5.92168
224.3	-1.50406	-18.2596	-1.33882	224.3	-4.79195	-2.94137	-3.65472	224.3	-6.15067	-11.1632	-13.0525	224.3	-12.6475	-3.92654	-5.93464
224.2	-1.51026	-18.3424	-1.32873	224.2	-4.82156	-2.93706	-3.65769	224.2	-6.20334	-11.1928	-13.1226	224.2	-12.6685	-3.92849	-5.96267
224.1	-1.51435	-18.4272	-1.32619	224.1	-4.84787	-2.93282	-3.66382	224.1	-6.24875	-11.2117	-13.219	224.1	-12.6948	-3.93082	-5.99653
224	-1.52848	-18.4965	-1.33927	224	-4.88719	-2.94702	-3.69048	224	-6.29594	-11.2399	-13.2949	224	-12.7135	-3.93242	-6.02399
223.9	-1.53513	-18.5545	-1.3461	223.9	-4.91757	-2.95175	-3.70249	223.9	-6.32713	-11.2532	-13.3423	223.9	-12.7306	-3.92001	-6.05253
223.8	-1.55392	-18.603	-1.37374	223.8	-4.94593	-2.95217	-3.71225	223.8	-6.34286	-11.2542	-13.378	223.8	-12.7513	-3.91562	-6.07908
223.7	-1.58221	-18.6411	-1.39688	223.7	-4.96381	-2.95418	-3.72206	223.7	-6.3551	-11.2543	-13.4191	223.7	-12.7621	-3.91276	-6.10456
223.6	-1.61004	-18.6979	-1.40849	223.6	-4.97876	-2.95209	-3.73729	223.6	-6.37308	-11.2652	-13.4679	223.6	-12.774	-3.91244	-6.12863
223.5	-1.62993	-18.7795	-1.40768	223.5	-5.00732	-2.95639	-3.76101	223.5	-6.42536	-11.3066	-13.5403	223.5	-12.7845	-3.90037	-6.14889
223.4	-1.64334	-18.8619	-1.42457	223.4	-5.03424	-2.95947	-3.78736	223.4	-6.45679	-11.3403	-13.623	223.4	-12.8014	-3.88829	-6.17902
223.3	-1.65651	-18.9328	-1.43315	223.3	-5.06079	-2.95062	-3.8066	223.3	-6.48968	-11.3665	-13.7088	223.3	-12.8327	-3.88455	-6.20325
223.2	-1.66687	-18.9891	-1.44904	223.2	-5.08414	-2.95309	-3.82972	223.2	-6.50845	-11.3649	-13.7672	223.2	-12.8538	-3.86742	-6.22565
223.1	-1.68594	-19.0046	-1.4462	223.1	-5.10611	-2.93622	-3.85481	223.1	-6.51974	-11.3553	-13.8047	223.1	-12.8693	-3.85942	-6.26084
223	-1.67149	-19.0251	-1.43812	223	-5.12075	-2.91222	-3.86222	223	-6.52258	-11.3635	-13.833	223	-12.8811	-3.85853	-6.28455
222.9	-1.68479	-19.0788	-1.45382	222.9	-5.14415	-2.91154	-3.87443	222.9	-6.52022	-11.3631	-13.8613	222.9	-12.8924	-3.85054	-6.3048
222.8	-1.70995	-19.1308	-1.46947	222.8	-5.16013	-2.91338	-3.88851	222.8	-6.51774	-11.3538	-13.8785	222.8	-12.9071	-3.85045	-6.33407
222.7	-1.71603	-19.1548	-1.47734	222.7	-5.16216	-2.89568	-3.89021	222.7	-6.51961	-11.3606	-13.8894	222.7	-12.9244	-3.84735	-6.3516
222.6	-1.70786	-19.1783	-1.47476	222.6	-5.16761	-2.87477	-3.90108	222.6	-6.51737	-11.3533	-13.897	222.6	-12.9338	-3.83167	-6.3722
222.5	-1.68142	-19.1864	-1.474	222.5	-5.15654	-2.85074	-3.90989	222.5	-6.5135	-11.3382	-13.9073	222.5	-12.937	-3.81656	-6.39212
222.4	-1.65827	-19.2004	-1.47858	222.4	-5.15102	-2.83076	-3.91969	222.4	-6.53724	-11.3366	-13.9218	222.4	-12.9363	-3.79748	-6.41117
222.3	-1.65646	-19.238	-1.46112	222.3	-5.13832	-2.79955	-3.9115	222.3	-6.55901	-11.3097	-13.9268	222.3	-12.9367	-3.78643	-6.44113
222.2	-1.65264	-19.257	-1.44074	222.2	-5.11266	-2.77833	-3.90025	222.2	-6.59642	-11.3106	-13.9547	222.2	-12.9362	-3.78444	-6.46024
222.1	-1.64074	-19.2727	-1.42059	222.1	-5.09113	-2.76415	-3.90633	222.1	-6.62365	-11.3119	-13.9922	222.1	-12.9323	-3.77132	-6.48059
222	-1.61314	-19.3151	-1.39186	222	-5.09079	-2.74931	-3.90628	222	-6.64749	-11.316	-14.0315	222	-12.9322	-3.76282	-6.49702
221.9	-1.60286	-19.3504	-1.37901	221.9	-5.10838	-2.73291	-3.91973	221.9	-6.65968	-11.3082	-14.046	221.9	-12.9311	-3.75209	-6.5211
221.8	-1.61203	-19.3753	-1.38076	221.8	-5.12089	-2.72372	-3.93275	221.8	-6.64307	-11.2803	-14.0579	221.8	-12.9194	-3.7429	-6.53232
221.7	-1.62883	-19.3938	-1.38916	221.7	-5.12989	-2.72412	-3.93698	221.7	-6.65243	-11.2406	-14.0662	221.7	-12.9167	-3.73925	-6.54471
221.6	-1.64534	-19.406	-1.4082	221.6	-5.14302	-2.71394	-3.95042	221.6	-6.65818	-11.1933	-14.0515	221.6	-12.9156	-3.72849	-6.57014
221.5	-1.63756	-19.4133	-1.41672	221.5	-5.15351	-2.68782	-3.95385	221.5	-6.64161	-11.1363	-14.0312	221.5	-12.903	-3.71864	-6.59749
221.4	-1.63251	-19.4469	-1.42241	221.4	-5.17229	-2.66973	-3.95497	221.4	-6.63426	-11.1211	-14.0337	221.4	-12.8927	-3.69806	-6.62143
221.3	-1.62956	-19.4704	-1.42264	221.3	-5.18667	-2.66414	-3.9729	221.3	-6.6291	-11.0838	-14.0266	221.3	-12.8825	-3.67619	-6.63754
221.2	-1.62065	-19.4636	-1.42302	221.2	-5.18938	-2.63924	-3.97733	221.2	-6.63762	-11.0571	-14.0438	221.2	-12.8715	-3.6611	-6.6636
221.1	-1.61529	-19.4414	-1.42461	221.1	-5.19245	-2.61608	-3.98838	221.1	-6.66043	-11.0521	-14.0708	221.1	-12.8581	-3.63489	-6.68399
221	-1.63494	-19.4264	-1.44427	221	-5.20592	-2.61834	-4.00486	221	-6.68614	-11.0292	-14.0881	221	-12.8341	-3.60671	-6.70208
220.9	-1.66002	-19.4077	-1.4527	220.9	-5.21654	-2.60783	-4.00623	220.9	-6.71979	-11.0178	-14.0962	220.9	-12.8212	-3.5931	-6.7289
220.8	-1.69694	-19.4074	-1.47443	220.8	-5.24208	-2.61667	-4.02424	220.8	-6.72336	-10.9812	-14.0951	220.8	-12.8155	-3.57266	-6.73967
220.7	-1.72838	-19.3951	-1.47392	220.7	-5.26453	-2.61403	-4.04385	220.7	-6.70628	-10.9339	-14.0845	220.7	-12.8164	-3.55782	-6.76197
220.6	-1.71399	-19.3599	-1.47813	220.6	-5.27584	-2.61174	-4.05536	220.6	-6.70277	-10.9053	-14.0965	220.6	-12.8183	-3.52821	-6.77434
220.5	-1.71292	-19.3453	-1.50593	220.5	-5.29555	-2.61477	-4.07398	220.5	-6.69832	-10.8815	-14.0814	220.5	-12.8136	-3.50566	-6.78694
220.4	-1.73453	-19.3313	-1.52721	220.4	-5.32952	-2.63007	-4.08893	220.4	-6.67614	-10.8417	-14.0421	220.4	-12.8016	-3.488	-6.79994
220.3	-1.75625	-19.2765	-1.56008	220.3	-5.35589	-2.63883	-4.10316	220.3	-6.67172	-10.7957	-14.0167	220.3	-12.798	-3.47097	-6.82614
220.2	-1.75067	-19.2098	-1.57344	220.2	-5.35835	-2.63863	-4.10247	220.2	-6.71247	-10.7817	-14.0296	220.2	-12.7913	-3.45386	-6.8456
220.1	-1.71814	-19.1365	-1.59362	220.1	-5.35725	-2.63695	-4.09508	220.1	-6.74189	-10.7322	-14.0196	220.1	-12.7855	-3.42619	-6.86947
220	-1.70889	-19.0677	-1.60783	220	-5.36508	-2.63249	-4.09475	220	-6.73796	-10.6785	-14.0175	220	-12.7685	-3.39647	-6.88359
219.9	-1.70643	-19.0057	-1.60003	219.9	-5.3664	-2.633	-4.09029	219.9	-6.72759	-10.635	-14.0107	219.9	-12.751	-3.36942	-6.8976
219.8	-1.73221	-18.9628	-1.61834	219.8	-5.37549	-2.65205	-4.09913	219.8	-6.76074	-10.6036	-14.0077	219.8	-12.7516	-3.33812	-6.92308
219.7	-1.73398	-18.9216	-1.63454	219.7	-5.37305	-2.66824	-4.10447	219.7	-6.77658	-10.5368	-13.983	219.7	-12.7499	-3.32109	-6.93547
219.6	-1.7255	-18.8537	-1.63677	219.6	-5.37223	-2.66775	-4.08867	219.6	-6.79487	-10.4837	-13.9725	219.6	-12.7569	-3.29503	-6.95707
219.5	-1.73084	-18.7872	-1.63953	219.5	-5.3887	-2.67187	-4.0809	219.5	-6.81177	-10.4242	-13.9474	219.5	-12.7725	-3.27985	-6.98126
219.4	-1.72539	-18.726	-1.6621	219.4	-5.40445	-2.68003	-4.08082	219.4	-6.81203	-10.3452	-13.9194	219.4	-12.7865	-3.25825	-6.98175
219.3	-1.71975	-18.6497	-1.67473	219.3	-5.41154	-2.68127	-4.08247	219.3	-6.83504	-10.2831	-13.9142	219.3	-12.8051	-3.239	-7.01668
219.2	-1.71015	-18.5891	-1.70132	219.2	-5.42991	-2.70792	-4.10329	219.2	-6.84532	-10.2495	-13.9229	219.2	-12.8126	-3.21205	-7.03497
219.1	-1.72305	-18.5306	-1.71886	219.1	-5.45063	-2.72138	-4.12499	219.1	-6.84925	-10.2125	-13.8853	219.1	-12.8172	-3.17791	-7.06398
219	-1.72876	-18.4594	-1.73405	219	-5.45973	-2.72825	-4.13215	219	-6.84882	-10.1541	-13.8386	219	-12.8194	-3.13488	-7.08086
218.9	-1.74608	-18.3803	-1.74184	218.9	-5.47466	-2.72522	-4.14189	218.9	-6.87108	-10.0856	-13.7824	218.9	-12.8168	-3.08885	-7.1026
218.8	-1.75217	-18.2816	-1.71669	218.8	-5.49722	-2.71484	-4.14953	218.8	-6.88863	-9.99906	-13.7483	218.8	-12.8208	-3.05725	-7.13539
218.7	-1.7518	-18.2014	-1.69159	218.7	-5.51683	-2.71578	-4.14673	218.7	-6.93116	-9.94016	-13.7438	218.7	-12.8306	-3.03117	-7.17057
218.6	-1.74615	-18.1248	-1.67741	218.6	-5.51955	-2.7123	-4.14313	218.6	-6.94597	-9.87765	-13.7158	218.6	-12.8368	-3.00117	-7.19027
218.5	-1.78022	-18.0625	-1.69589	218.5	-5.54481	-2.72629	-4.15761	218.5	-6.92949	-9.79518	-13.6629	218.5	-12.8453	-2.96456	-7.21603
218.4	-1.81317	-18.0116	-1.71093	218.4	-5.58141	-2.74257	-4.18353	218.4	-6.93064	-9.75168	-13.6325	218.4	-12.8613	-2.94479	-7.25333
218.3	-1.82218	-17.9356	-1.71111	218.3	-5.5976	-2.75348	-4.20779	218.3	-6.9527	-9.68563	-13.5898	218.3	-12.8871	-2.91213	-7.28753
218.2	-1.83766	-17.8447	-1.71126	218.2	-5.60489	-2.76275	-4.23772	218.2	-6.96517	-9.59783	-13.555	218.2	-12.902	-2.88236	-7.32734
218.1	-1.84695	-17.73	-1.71944	218.1	-5.61593	-2.76853	-4.25433	218.1	-6.94618	-9.5359	-13.5179	218.1	-12.9087	-2.8611	-7.35172
218	-1.88274	-17.6068	-1.73718	218	-5.61294	-2.77513	-4.26717	218	-6.94324	-9.47084	-13.47	218	-12.9169	-2.82629	-7.3778
217.9	-1.91686	-17.5049	-1.77554	217.9	-5.61986	-2.78613	-4.28364	217.9	-6.95865	-9.39557	-13.4245	217.9	-12.9189	-2.78972	-7.41252
217.8	-1.95315	-17.4117	-1.80895	217.8	-5.62907	-2.80076	-4.29675	217.8	-6.95068	-9.31906	-13.3679	217.8	-12.9197	-2.7573	-7.44275
217.7	-2.00177	-17.3099	-1.81731	217.7	-5.65013	-2.81166	-4.31416	217.7	-6.94491	-9.2506	-13.3091	217.7	-12.9271	-2.71986	-7.50011
217.6	-2.01498	-17.2168	-1.80924	217.6	-5.66692	-2.82419	-4.34063	217.6	-6.9225	-9.18319	-13.2387	217.6	-12.937	-2.68487	-7.53296
217.5	-2.02853	-17.103	-1.79269	217.5	-5.67347	-2.81328	-4.35724	217.5	-6.91473	-9.08218	-13.1584	217.5	-12.9456	-2.65944	-7.5688
217.4	-2.03055	-16.9706	-1.77994	217.4	-5.67442	-2.8166	-4.36049	217.4	-6.92982	-8.97361	-13.0986	217.4	-12.9481	-2.63711	-7.59744
217.3	-2.06125	-16.8504	-1.79729	217.3	-5.69502	-2.83126	-4.374	217.3	-6.95603	-8.89814	-13.0548	217.3	-12.9456	-2.61375	-7.62647
217.2	-2.11361	-16.7346	-1.83141	217.2	-5.71289	-2.86143	-4.4012	217.2	-6.9564	-8.83953	-13.0157	217.2	-12.9517	-2.59453	-7.6578
217.1	-2.14144	-16.6156	-1.87933	217.1	-5.72404	-2.89232	-4.41861	217.1	-6.96085	-8.76482	-12.9711	217.1	-12.9605	-2.55546	-7.68132
217	-2.15851	-16.4677	-1.91754	217	-5.7304	-2.89804	-4.42725	217	-6.96547	-8.65233	-12.9193	217	-12.9831	-2.51643	-7.70392
216.9	-2.18411	-16.319	-1.94386	216.9	-5.74121	-2.90634	-4.42915	216.9	-6.97826	-8.56439	-12.8743	216.9	-12.9955	-2.4831	-7.7375
216.8	-2.18351	-16.1642	-1.95372	216.8	-5.75992	-2.90859	-4.43556	216.8	-6.98329	-8.4741	-12.8267	216.8	-13.0061	-2.45755	-7.76372
216.7	-2.20142	-16.0018	-1.93785	216.7	-5.75164	-2.90262	-4.44254	216.7	-6.97467	-8.35368	-12.7439	216.7	-13.0125	-2.41667	-7.79801
216.6	-2.21655	-15.8359	-1.92338	216.6	-5.74609	-2.88053	-4.43966	216.6	-6.97793	-8.25371	-12.6602	216.6	-13.0106	-2.3812	-7.84524
216.5	-2.21343	-15.6664	-1.94545	216.5	-5.76239	-2.87843	-4.44355	216.5	-7.01345	-8.19841	-12.5988	216.5	-13.0153	-2.34272	-7.87987
216.4	-2.23498	-15.5293	-1.972	216.4	-5.77637	-2.88883	-4.4583	216.4	-7.03026	-8.0998	-12.553	216.4	-13.0212	-2.30476	-7.92681
216.3	-2.24443	-15.3989	-2.0067	216.3	-5.80351	-2.90754	-4.47374	216.3	-7.02513	-7.98769	-12.4766	216.3	-13.0384	-2.26361	-7.96148
216.2	-2.26759	-15.248	-2.02022	216.2	-5.83136	-2.92611	-4.48891	216.2	-7.02517	-7.88386	-12.3805	216.2	-13.0563	-2.23765	-7.99882
216.1	-2.29019	-15.0803	-2.02512	216.1	-5.84325	-2.93857	-4.51797	216.1	-7.05036	-7.78313	-12.2958	216.1	-13.0787	-2.19541	-8.02698
216	-2.30445	-14.9144	-2.04968	216	-5.84501	-2.94207	-4.53574	216	-7.05993	-7.66143	-12.2011	216	-13.0988	-2.16674	-8.04894
215.9	-2.33451	-14.7305	-2.08998	215.9	-5.83885	-2.94246	-4.53607	215.9	-7.06704	-7.55218	-12.1392	215.9	-13.1167	-2.11898	-8.06848
215.8	-2.37653	-14.5553	-2.14127	215.8	-5.85946	-2.96441	-4.54686	215.8	-7.06815	-7.44591	-12.0764	215.8	-13.1436	-2.07402	-8.10099
215.7	-2.42054	-14.3949	-2.17964	215.7	-5.8762	-2.97745	-4.55361	215.7	-7.07935	-7.36112	-12.0259	215.7	-13.1719	-2.03068	-8.13785
215.6	-2.45729	-14.2254	-2.21406	215.6	-5.89509	-2.99105	-4.56103	215.6	-7.07341	-7.27209	-11.946	215.6	-13.189	-1.99587	-8.17857
215.5	-2.4698	-14.0267	-2.24287	215.5	-5.91993	-2.99551	-4.56495	215.5	-7.0767	-7.15797	-11.8406	215.5	-13.2113	-1.96755	-8.21907
215.4	-2.49769	-13.8388	-2.28777	215.4	-5.95162	-3.00616	-4.59119	215.4	-7.08891	-7.06361	-11.7493	215.4	-13.239	-1.93452	-8.26681
215.3	-2.53375	-13.6607	-2.3348	215.3	-5.98369	-3.02823	-4.63213	215.3	-7.09869	-6.99774	-11.6657	215.3	-13.2524	-1.89648	-8.30722
215.2	-2.57621	-13.4784	-2.38468	215.2	-6.02612	-3.0502	-4.67626	215.2	-7.11327	-6.91153	-11.5711	215.2	-13.2708	-1.85784	-8.33922
215.1	-2.60607	-13.2843	-2.43673	215.1	-6.04192	-3.0645	-4.70529	215.1	-7.12865	-6.81176	-11.4898	215.1	-13.2925	-1.81495	-8.38118
215	-2.6307	-13.0571	-2.51494	215	-6.07777	-3.07636	-4.71478	215	-7.14782	-6.69672	-11.4158	215	-13.3065	-1.77321	-8.39807
214.9	-2.65403	-12.8421	-2.58607	214.9	-6.10408	-3.10785	-4.7356	214.9	-7.15395	-6.58037	-11.3303	214.9	-13.3295	-1.74408	-8.40959
214.8	-2.67451	-12.6331	-2.61112	214.8	-6.12776	-3.13196	-4.7543	214.8	-7.13508	-6.44196	-11.2335	214.8	-13.3654	-1.71921	-8.42832
214.7	-2.68907	-12.4132	-2.61457	214.7	-6.15611	-3.14447	-4.78236	214.7	-7.14474	-6.32979	-11.119	214.7	-13.4125	-1.69562	-8.43975
214.6	-2.72361	-12.1844	-2.63544	214.6	-6.19478	-3.1614	-4.80981	214.6	-7.17707	-6.22539	-11.0454	214.6	-13.45	-1.66622	-8.46988
214.5	-2.74941	-11.954	-2.67216	214.5	-6.22163	-3.17551	-4.8459	214.5	-7.20347	-6.1414	-10.9828	214.5	-13.4737	-1.6219	-8.5036
214.4	-2.7625	-11.7273	-2.72103	214.4	-6.24763	-3.19709	-4.87973	214.4	-7.19978	-6.0803	-10.9112	214.4	-13.4969	-1.56556	-8.53956
214.3	-2.79223	-11.4954	-2.75326	214.3	-6.28969	-3.21601	-4.89418	214.3	-7.21455	-5.9902	-10.8369	214.3	-13.5173	-1.51277	-8.57698
214.2	-2.81306	-11.28	-2.76624	214.2	-6.34782	-3.22972	-4.90985	214.2	-7.24034	-5.8536	-10.7177	214.2	-13.5459	-1.48056	-8.62822
214.1	-2.83343	-11.0253	-2.77473	214.1	-6.38793	-3.24162	-4.9308	214.1	-7.25344	-5.71276	-10.5956	214.1	-13.565	-1.44497	-8.66763
214	-2.84631	-10.7414	-2.7916	214	-6.42716	-3.24969	-4.95951	214	-7.24582	-5.58284	-10.474	214	-13.5884	-1.4156	-8.71566
213.9	-2.85054	-10.444	-2.81165	213.9	-6.45541	-3.25346	-4.97986	213.9	-7.27971	-5.45086	-10.3933	213.9	-13.6314	-1.38065	-8.76042
213.8	-2.84668	-10.1944	-2.83769	213.8	-6.49497	-3.27379	-5.00278	213.8	-7.32707	-5.35235	-10.3411	213.8	-13.6556	-1.34488	-8.80417
213.7	-2.85335	-9.91923	-2.85361	213.7	-6.53132	-3.28255	-5.01553	213.7	-7.3429	-5.2303	-10.2654	213.7	-13.6703	-1.32839	-8.83764
213.6	-2.8824	-9.65128	-2.86494	213.6	-6.55165	-3.29218	-5.03334	213.6	-7.3632	-5.10855	-10.1697	213.6	-13.7061	-1.31069	-8.88267
213.5	-2.91684	-9.39181	-2.89288	213.5	-6.56465	-3.29401	-5.05124	213.5	-7.37351	-4.98322	-10.0655	213.5	-13.7525	-1.29194	-8.93226
213.4	-2.94039	-9.12601	-2.90364	213.4	-6.58501	-3.31426	-5.08015	213.4	-7.36902	-4.84701	-9.95263	213.4	-13.7941	-1.26315	-8.97415
213.3	-2.97974	-8.88157	-2.91213	213.3	-6.60203	-3.34331	-5.1097	213.3	-7.37877	-4.73406	-9.85244	213.3	-13.8369	-1.24244	-9.03003
213.2	-3.01796	-8.62745	-2.93946	213.2	-6.64371	-3.35958	-5.12874	213.2	-7.40237	-4.64947	-9.76902	213.2	-13.874	-1.20873	-9.08735
213.1	-3.07496	-8.40824	-2.99701	213.1	-6.68059	-3.3832	-5.15397	213.1	-7.42275	-4.53296	-9.67341	213.1	-13.8967	-1.1624	-9.13828
213	-3.10937	-8.16877	-3.04953	213	-6.71862	-3.39427	-5.16758	213	-7.44675	-4.42016	-9.5655	213	-13.9269	-1.12354	-9.18393
212.9	-3.11683	-7.88826	-3.06461	212.9	-6.73947	-3.39178	-5.19831	212.9	-7.45822	-4.31352	-9.43758	212.9	-13.9443	-1.08788	-9.23085
212.8	-3.15629	-7.59846	-3.08168	212.8	-6.77872	-3.39788	-5.22836	212.8	-7.46009	-4.18032	-9.31404	212.8	-13.9726	-1.05207	-9.26976
212.7	-3.19418	-7.27174	-3.08866	212.7	-6.83568	-3.39086	-5.25276	212.7	-7.48096	-4.02366	-9.22279	212.7	-14.0134	-1.03347	-9.33616
212.6	-3.18629	-6.94	-3.09408	212.6	-6.86431	-3.38691	-5.2808	212.6	-7.51925	-3.91004	-9.15261	212.6	-14.065	-1.01341	-9.38673
212.5	-3.22859	-6.62463	-3.12638	212.5	-6.90338	-3.40642	-5.31464	212.5	-7.53504	-3.81342	-9.07038	212.5	-14.1183	-0.993816	-9.42333
212.4	-3.27431	-6.30638	-3.16416	212.4	-6.93763	-3.42397	-5.34115	212.4	-7.5599	-3.70168	-8.97978	212.4	-14.1702	-0.967545	-9.46252
212.3	-3.32823	-6.01421	-3.22032	212.3	-6.9904	-3.43512	-5.37029	212.3	-7.60089	-3.57223	-8.87304	212.3	-14.2169	-0.924316	-9.49441
212.2	-3.40205	-5.74802	-3.28631	212.2	-7.0439	-3.45943	-5.42258	212.2	-7.63985	-3.46294	-8.77618	212.2	-14.2619	-0.879375	-9.5264
212.1	-3.47486	-5.42903	-3.32317	212.1	-7.08521	-3.45712	-5.4631	212.1	-7.65433	-3.31917	-8.66448	212.1	-14.3234	-0.840466	-9.57778
212	-3.54005	-5.10484	-3.34163	212	-7.14125	-3.46304	-5.50739	212	-7.67302	-3.18868	-8.55299	212	-14.3925	-0.779245	-9.63211
211.9	-3.58152	-4.76442	-3.38647	211.9	-7.1961	-3.46301	-5.54614	211.9	-7.67599	-3.0785	-8.44426	211.9	-14.4541	-0.719988	-9.68862
211.8	-3.60611	-4.41028	-3.40733	211.8	-7.25637	-3.46233	-5.59662	211.8	-7.69264	-2.95667	-8.34936	211.8	-14.5091	-0.667605	-9.73547
211.7	-3.67691	-4.04719	-3.44923	211.7	-7.32867	-3.4669	-5.64972	211.7	-7.7505	-2.83641	-8.24202	211.7	-14.561	-0.617811	-9.80187
211.6	-3.72545	-3.7324	-3.48668	211.6	-7.41651	-3.47387	-5.70069	211.6	-7.80912	-2.70988	-8.12891	211.6	-14.6157	-0.568736	-9.86287
211.5	-3.77005	-3.38555	-3.52181	211.5	-7.48928	-3.48701	-5.76053	211.5	-7.85861	-2.5788	-8.02327	211.5	-14.6652	-0.522334	-9.92071
211.4	-3.80207	-3.00058	-3.56315	211.4	-7.55988	-3.48866	-5.82422	211.4	-7.91238	-2.4694	-7.92134	211.4	-14.7278	-0.48111	-9.97631
211.3	-3.87229	-2.61507	-3.61074	211.3	-7.62825	-3.50406	-5.87783	211.3	-7.96212	-2.35364	-7.84073	211.3	-14.7725	-0.431659	-10.0528
211.2	-3.92998	-2.24158	-3.66679	211.2	-7.71346	-3.50962	-5.91614	211.2	-8.02336	-2.2294	-7.77147	211.2	-14.8319	-0.402677	-10.1233
211.1	-4.00252	-1.89299	-3.7163	211.1	-7.78818	-3.51885	-5.97396	211.1	-8.09277	-2.11209	-7.69058	211.1	-14.8913	-0.375071	-10.197
211	-4.04941	-1.54555	-3.76122	211	-7.83476	-3.52874	-6.02562	211	-8.15122	-1.97324	-7.57835	211	-14.9392	-0.32729	-10.2322
210.9	-4.12165	-1.24166	-3.83268	210.9	-7.89419	-3.54144	-6.09137	210.9	-8.16043	-1.82551	-7.43103	210.9	-14.9786	-0.280016	-10.2833
210.8	-4.1751	-0.911259	-3.89181	210.8	-7.94262	-3.54815	-6.16377	210.8	-8.18313	-1.68166	-7.30574	210.8	-15.0003	-0.229575	-10.341
210.7	-4.21578	-0.564919	-3.94263	210.7	-8.01502	-3.53957	-6.23359	210.7	-8.21201	-1.5307	-7.18113	210.7	-15.0282	-0.175111	-10.3948
210.6	-4.26598	-0.20112	-3.96979	210.6	-8.06556	-3.53587	-6.3045	210.6	-8.23359	-1.39812	-7.06292	210.6	-15.0606	-0.134984	-10.4568
210.5	-4.31215	0.185601	-3.99338	210.5	-8.13101	-3.52994	-6.36649	210.5	-8.25383	-1.25712	-6.92826	210.5	-15.0869	-0.0961612	-10.5238
210.4	-4.35436	0.539579	-4.04749	210.4	-8.23477	-3.52847	-6.44569	210.4	-8.27269	-1.1069	-6.80233	210.4	-15.1284	-0.0508438	-10.5752
210.3	-4.39817	0.923924	-4.11033	210.3	-8.30398	-3.51838	-6.50828	210.3	-8.33517	-0.966864	-6.68542	210.3	-15.1583	-0.0252881	-10.6427
210.2	-4.43262	1.28572	-4.17026	210.2	-8.37935	-3.51646	-6.56865	210.2	-8.41425	-0.797982	-6.57191	210.2	-15.1593	0.0085949	-10.7001
210.1	-4.49922	1.67353	-4.22341	210.1	-8.45721	-3.5151	-6.62214	210.1	-8.48303	-0.636894	-6.46398	210.1	-15.1602	0.0488269	-10.762
210	-4.52844	2.05812	-4.26868	210	-8.54997	-3.5074	-6.67618	210	-8.52711	-0.51592	-6.36071	210	-15.1757	0.0945558	-10.8011
209.9	-4.5877	2.46225	-4.33034	209.9	-8.6225	-3.50218	-6.73765	209.9	-8.56533	-0.362195	-6.24934	209.9	-15.2014	0.129322	-10.8454
209.8	-4.64807	2.85012	-4.41762	209.8	-8.71539	-3.4921	-6.7965	209.8	-8.58702	-0.19761	-6.12506	209.8	-15.231	0.156207	-10.9035
209.7	-4.71415	3.25453	-4.48929	209.7	-8.80988	-3.4833	-6.84714	209.7	-8.61966	-0.0640641	-5.99443	209.7	-15.2542	0.18328	-10.9506
209.6	-4.76937	3.66334	-4.56302	209.6	-8.90174	-3.47347	-6.92388	209.6	-8.66038	0.0784007	-5.84922	209.6	-15.2716	0.206497	-11.0043
209.5	-4.8363	4.05687	-4.62849	209.5	-8.96952	-3.46343	-7.00229	209.5	-8.69984	0.238191	-5.70455	209.5	-15.2726	0.264911	-11.0622
209.4	-4.86095	4.50225	-4.66842	209.4	-9.03718	-3.42611	-7.05682	209.4	-8.7402	0.387302	-5.5926	209.4	-15.2682	0.30601	-11.0989
209.3	-4.91498	4.91643	-4.73424	209.3	-9.11929	-3.38963	-7.10517	209.3	-8.79401	0.533781	-5.48413	209.3	-15.2692	0.323682	-11.1524
209.2	-4.96731	5.38025	-4.78623	209.2	-9.21164	-3.36214	-7.15862	209.2	-8.88711	0.685217	-5.392	209.2	-15.2451	0.347353	-11.216
209.1	-5.0421	5.82683	-4.82163	209.1	-9.31209	-3.33919	-7.21618	209.1	-9.0185	0.81013	-5.31631	209.1	-15.2312	0.382249	-11.2774
209	-5.11202	6.26154	-4.87959	209	-9.39051	-3.33127	-7.28367	209	-9.13287	0.902994	-5.25843	209	-15.2068	0.417062	-11.3339
208.9	-5.17479	6.71066	-4.96057	208.9	-9.49287	-3.31942	-7.33083	208.9	-9.23865	1.00868	-5.1882	208.9	-15.1522	0.451359	-11.3761
208.8	-5.25475	7.15097	-5.05308	208.8	-9.59611	-3.29702	-7.3812	208.8	-9.30717	1.17762	-5.07998	208.8	-15.1	0.496128	-11.4064
208.7	-5.34188	7.61107	-5.1227	208.7	-9.66543	-3.27186	-7.41187	208.7	-9.37364	1.34182	-4.93458	208.7	-15.0209	0.54998	-11.4363
208.6	-5.41252	8.01188	-5.19516	208.6	-9.7379	-3.25845	-7.47275	208.6	-9.41723	1.51566	-4.82152	208.6	-14.9422	0.601303	-11.4547
208.5	-5.50373	8.45918	-5.23185	208.5	-9.82168	-3.22929	-7.52928	208.5	-9.45409	1.69955	-4.68773	208.5	-14.8995	0.647615	-11.4817
208.4	-5.55884	8.92653	-5.30352	208.4	-9.90813	-3.19285	-7.57833	208.4	-9.51984	1.87341	-4.55352	208.4	-14.8295	0.692128	-11.5024
208.3	-5.65689	9.38636	-5.39624	208.3	-9.99115	-3.15511	-7.63173	208.3	-9.59738	2.02695	-4.43774	208.3	-14.7466	0.714301	-11.5461
208.2	-5.74109	9.8555	-5.50246	208.2	-10.0837	-3.10594	-7.68804	208.2	-9.6504	2.17348	-4.31303	208.2	-14.6459	0.745438	-11.591
208.1	-5.85865	10.3441	-5.58531	208.1	-10.1723	-3.068	-7.76852	208.1	-9.73467	2.32087	-4.19911	208.1	-14.534	0.792139	-11.6248
208	-5.95973	10.7879	-5.66591	208	-10.2508	-3.01786	-7.84747	208	-9.7964	2.49882	-4.09763	208	-14.3993	0.854923	-11.662
207.9	-6.03377	11.249	-5.71805	207.9	-10.3344	-2.9572	-7.90104	207.9	-9.83924	2.71146	-3.98944	207.9	-14.2559	0.912304	-11.6784
207.8	-6.12989	11.7437	-5.79028	207.8	-10.415	-2.9032	-7.95129	207.8	-9.88695	2.88456	-3.90759	207.8	-14.1086	0.951645	-11.6824
207.7	-6.23697	12.2129	-5.88371	207.7	-10.4955	-2.85805	-8.00803	207.7	-9.94891	3.04925	-3.78013	207.7	-13.9673	1.00325	-11.6896
207.6	-6.34109	12.7304	-5.95686	207.6	-10.584	-2.81944	-8.06215	207.6	-10.0125	3.21727	-3.64922	207.6	-13.827	1.06023	-11.7018
207.5	-6.44587	13.2313	-6.03824	207.5	-10.6824	-2.7868	-8.12301	207.5	-10.0802	3.36138	-3.53222	207.5	-13.6654	1.11378	-11.6962
207.4	-6.51616	13.7846	-6.14486	207.4	-10.7859	-2.73743	-8.18006	207.4	-10.1181	3.54784	-3.40697	207.4	-13.4909	1.16273	-11.7049
207.3	-6.58744	14.3309	-6.23806	207.3	-10.8762	-2.66053	-8.2292	207.3	-10.1593	3.73645	-3.26694	207.3	-13.3098	1.2203	-11.7043
207.2	-6.68322	14.8307	-6.32633	207.2	-10.9493	-2.60214	-8.30314	207.2	-10.2016	3.95367	-3.13633	207.2	-13.1369	1.27736	-11.7056
207.1	-6.76179	15.3763	-6.38663	207.1	-11.0194	-2.53036	-8.36714	207.1	-10.2727	4.11413	-3.03592	207.1	-12.9514	1.31164	-11.7219
207	-6.83416	15.9344	-6.4831	207	-11.102	-2.46451	-8.43964	207	-10.363	4.27289	-2.97431	207	-12.7648	1.32407	-11.725
206.9	-6.93343	16.5072	-6.57492	206.9	-11.1965	-2.38431	-8.4882	206.9	-10.4271	4.44744	-2.8755	206.9	-12.5837	1.35939	-11.7211
206.8	-7.03896	17.1009	-6.70462	206.8	-11.2958	-2.31619	-8.54426	206.8	-10.4904	4.61069	-2.7967	206.8	-12.3631	1.40064	-11.7166
206.7	-7.16717	17.6486	-6.821	206.7	-11.4143	-2.25846	-8.62496	206.7	-10.5349	4.76391	-2.69339	206.7	-12.1406	1.44122	-11.7162
206.6	-7.27858	18.2079	-6.91562	206.6	-11.5012	-2.20772	-8.72128	206.6	-10.5652	4.99359	-2.56103	206.6	-11.8986	1.49063	-11.7012
206.5	-7.39174	18.8013	-6.98993	206.5	-11.5873	-2.14775	-8.7848	206.5	-10.6039	5.19986	-2.44826	206.5	-11.6471	1.54586	-11.6745
206.4	-7.47571	19.4054	-7.06278	206.4	-11.6595	-2.07939	-8.84001	206.4	-10.6455	5.39602	-2.33818	206.4	-11.4057	1.59327	-11.6655
206.3	-7.55967	20.0459	-7.14491	206.3	-11.7545	-2.00736	-8.89532	206.3	-10.7052	5.5559	-2.23163	206.3	-11.1415	1.63869	-11.6448
206.2	-7.65978	20.6571	-7.27844	206.2	-11.8377	-1.93783	-8.95884	206.2	-10.7665	5.68472	-2.12316	206.2	-10.8657	1.69004	-11.61
206.1	-7.75697	21.226	-7.40297	206.1	-11.9325	-1.85862	-9.01297	206.1	-10.8369	5.83111	-1.9902	206.1	-10.5923	1.7496	-11.5582
206	-7.84693	21.8295	-7.5219	206	-12.0348	-1.78792	-9.07018	206	-10.8781	6.03219	-1.87331	206	-10.295	1.80492	-11.5328
205.9	-7.97227	22.4259	-7.65338	205.9	-12.131	-1.71706	-9.14882	205.9	-10.9104	6.23053	-1.7453	205.9	-9.97629	1.86314	-11.4779
205.8	-8.09519	23.0293	-7.78004	205.8	-12.2077	-1.62608	-9.21046	205.8	-10.9523	6.43032	-1.60776	205.8	-9.66226	1.89737	-11.4196
205.7	-8.18805	23.6445	-7.88428	205.7	-12.2663	-1.52168	-9.25441	205.7	-10.9705	6.63988	-1.46257	205.7	-9.35883	1.92383	-11.3435
205.6	-8.3197	24.2154	-7.99978	205.6	-12.3345	-1.45276	-9.32004	205.6	-10.9902	6.84714	-1.31902	205.6	-9.05414	1.9664	-11.2859
205.5	-8.4152	24.8614	-8.11298	205.5	-12.4017	-1.34111	-9.34935	205.5	-11.0283	7.03807	-1.20343	205.5	-8.75877	2.00505	-11.2362
205.4	-8.52407	25.437	-8.23464	205.4	-12.4448	-1.23913	-9.39663	205.4	-11.0795	7.24262	-1.08225	205.4	-8.44404	2.07099	-11.1645
205.3	-8.65218	26.0356	-8.3589	205.3	-12.4686	-1.14867	-9.45081	205.3	-11.0887	7.46892	-0.936484	205.3	-8.09659	2.14256	-11.0871
205.2	-8.78541	26.6583	-8.48217	205.2	-12.5178	-1.05273	-9.52038	205.2	-11.0849	7.67091	-0.809616	205.2	-7.7162	2.19055	-11.0068
205.1	-8.88529	27.2329	-8.59164	205.1	-12.5542	-0.95042	-9.5928	205.1	-11.1247	7.85797	-0.683479	205.1	-7.33082	2.24933	-10.9357
205	-8.96837	27.8068	-8.70499	205	-12.5866	-0.85107	-9.61246	205	-11.1781	8.06226	-0.577813	205	-6.9601	2.30149	-10.8586
204.9	-9.07738	28.3611	-8.82872	204.9	-12.6352	-0.765743	-9.60683	204.9	-11.2593	8.25895	-0.481866	204.9	-6.5845	2.355	-10.7751
204.8	-9.18045	28.9195	-8.95164	204.8	-12.6822	-0.677488	-9.64391	204.8	-11.3389	8.41395	-0.357809	204.8	-6.20717	2.41348	-10.6879
204.7	-9.26685	29.4738	-9.07727	204.7	-12.733	-0.573101	-9.67476	204.7	-11.399	8.58493	-0.218826	204.7	-5.79248	2.46309	-10.5658
204.6	-9.36147	30.0211	-9.17225	204.6	-12.756	-0.479427	-9.67827	204.6	-11.4596	8.80354	-0.10625	204.6	-5.41992	2.48472	-10.4585
204.5	-9.45138	30.548	-9.24003	204.5	-12.7583	-0.376434	-9.6952	204.5	-11.5313	9.01652	-0.0190456	204.5	-5.04192	2.49985	-10.372
204.4	-9.53448	31.1182	-9.3237	204.4	-12.7764	-0.280351	-9.73004	204.4	-11.5884	9.22516	0.0853913	204.4	-4.63278	2.51728	-10.3161
204.3	-9.64781	31.666	-9.41328	204.3	-12.8023	-0.194949	-9.79427	204.3	-11.6549	9.39608	0.187845	204.3	-4.23621	2.53481	-10.2299
204.2	-9.70711	32.167	-9.49598	204.2	-12.8354	-0.0955384	-9.84121	204.2	-11.7154	9.58133	0.292467	204.2	-3.85303	2.56842	-10.1802
204.1	-9.7946	32.6436	-9.58682	204.1	-12.8609	-0.00425598	-9.89655	204.1	-11.7486	9.79525	0.410375	204.1	-3.4574	2.62675	-10.1209
204	-9.90246	33.1062	-9.67341	204	-12.8665	0.0783664	-9.95884	204	-11.8189	9.95709	0.48765	204	-3.04895	2.67859	-10.0214
203.9	-9.97428	33.5978	-9.73269	203.9	-12.9077	0.187397	-10.0003	203.9	-11.9169	10.1297	0.573838	203.9	-2.58562	2.71141	-9.92644
203.8	-10.0824	34.0104	-9.81755	203.8	-12.9662	0.267469	-10.0636	203.8	-11.9845	10.305	0.723357	203.8	-2.11779	2.74349	-9.84588
203.7	-10.1589	34.4994	-9.89844	203.7	-13.0096	0.341116	-10.0942	203.7	-12.0366	10.501	0.890102	203.7	-1.62278	2.77092	-9.73777
203.6	-10.2441	34.9431	-9.93749	203.6	-13.0427	0.428775	-10.1055	203.6	-12.1048	10.6835	1.00094	203.6	-1.16386	2.79523	-9.63918
203.5	-10.3378	35.3104	-10.0116	203.5	-13.0417	0.49237	-10.1194	203.5	-12.1949	10.8714	1.14053	203.5	-0.745996	2.81096	-9.5494
203.4	-10.4649	35.6453	-10.0855	203.4	-13.0724	0.556472	-10.1347	203.4	-12.2525	11.0506	1.27775	203.4	-0.302133	2.83295	-9.43804
203.3	-10.6004	35.9403	-10.1518	203.3	-13.0747	0.616386	-10.1646	203.3	-12.289	11.2324	1.41478	203.3	0.15217	2.84572	-9.32602
203.2	-10.6972	36.2772	-10.2145	203.2	-13.0623	0.713055	-10.1977	203.2	-12.2707	11.3998	1.54898	203.2	0.580701	2.85895	-9.23117
203.1	-10.7825	36.5905	-10.2928	203.1	-13.0557	0.804026	-10.2175	203.1	-12.2882	11.5762	1.64469	203.1	1.01655	2.86524	-9.11382
203	-10.908	36.9034	-10.3706	203	-13.0467	0.873182	-10.2396	203	-12.3074	11.7503	1.74131	203	1.49517	2.8777	-8.97368
202.9	-10.9945	37.1733	-10.4782	202.9	-13.064	0.946826	-10.3097	202.9	-12.3458	11.9152	1.86121	202.9	1.98938	2.90877	-8.86383
202.8	-11.129	37.4613	-10.5791	202.8	-13.087	1.0021	-10.3436	202.8	-12.4129	12.0905	2.04723	202.8	2.47229	2.9521	-8.77814
202.7	-11.2397	37.6955	-10.6361	202.7	-13.1064	1.05661	-10.3502	202.7	-12.4439	12.2364	2.20245	202.7	2.97112	2.97387	-8.67725
202.6	-11.3364	37.8368	-10.7094	202.6	-13.0979	1.13358	-10.3323	202.6	-12.4648	12.4061	2.34775	202.6	3.47192	2.98599	-8.55046
202.5	-11.4478	38.0151	-10.7882	202.5	-13.0782	1.20365	-10.3192	202.5	-12.4573	12.5876	2.50629	202.5	3.93081	2.98469	-8.39186
202.4	-11.4907	38.219	-10.8714	202.4	-13.0973	1.26737	-10.2998	202.4	-12.4212	12.7747	2.61484	202.4	4.39411	2.99725	-8.22718
202.3	-11.5529	38.3694	-10.9616	202.3	-13.1387	1.31415	-10.2487	202.3	-12.3781	12.9584	2.74498	202.3	4.85339	3.00744	-8.14368
202.2	-11.6446	38.4899	-11.052	202.2	-13.1137	1.34956	-10.1881	202.2	-12.3509	13.1109	2.91599	202.2	5.32456	3.00129	-8.04853
202.1	-11.7452	38.6506	-11.1502	202.1	-13.0803	1.4125	-10.1246	202.1	-12.3157	13.2716	3.0608	202.1	5.82451	2.98847	-7.89697
202	-11.8134	38.6918	-11.2119	202	-13.0853	1.46578	-10.0663	202	-12.2635	13.436	3.18847	202	6.2781	2.978	-7.73251
201.9	-11.8734	38.6945	-11.3104	201.9	-13.0968	1.50458	-10.0353	201.9	-12.2412	13.5323	3.36252	201.9	6.76521	2.96863	-7.59574
201.8	-11.9262	38.7219	-11.3792	201.8	-13.109	1.56574	-10.0191	201.8	-12.1919	13.5907	3.51819	201.8	7.30946	2.97429	-7.42936
201.7	-12.008	38.7586	-11.4319	201.7	-13.1278	1.6266	-9.98691	201.7	-12.124	13.7065	3.70279	201.7	7.84256	2.96272	-7.29743
201.6	-12.1084	38.814	-11.4799	201.6	-13.0614	1.68922	-9.9724	201.6	-12.1016	13.7643	3.838	201.6	8.39205	2.96501	-7.13903
201.5	-12.1711	38.8689	-11.5148	201.5	-13.0389	1.73883	-9.9391	201.5	-12.0881	13.8604	3.98136	201.5	8.92667	2.97156	-7.00094
201.4	-12.199	38.8816	-11.556	201.4	-13.0087	1.80023	-9.91294	201.4	-12.0999	13.9873	4.14445	201.4	9.51814	2.95672	-6.85378
201.3	-12.159	38.8483	-11.5859	201.3	-12.9841	1.85825	-9.87687	201.3	-12.0751	14.1007	4.28112	201.3	10.0781	2.96138	-6.76198
201.2	-12.1706	38.837	-11.6361	201.2	-12.9029	1.91202	-9.79244	201.2	-12.0298	14.2124	4.41386	201.2	10.6476	2.9475	-6.62306
201.1	-12.215	38.7928	-11.713	201.1	-12.8891	1.95908	-9.71114	201.1	-11.9148	14.3054	4.5455	201.1	11.1923	2.9132	-6.45856
201	-12.2965	38.6701	-11.8608	201	-12.8292	1.97305	-9.66454	201	-11.8516	14.4039	4.67515	201	11.6765	2.89467	-6.26931
200.9	-12.3574	38.6066	-12.0289	200.9	-12.7787	1.98394	-9.62677	200.9	-11.7535	14.4917	4.81394	200.9	12.2041	2.88051	-6.0965
200.8	-12.4278	38.5081	-12.1568	200.8	-12.7508	1.98826	-9.60048	200.8	-11.6937	14.5639	4.89385	200.8	12.8791	2.86048	-5.93211
200.7	-12.5579	38.3691	-12.2248	200.7	-12.6919	2.00599	-9.49356	200.7	-11.6561	14.6273	5.00155	200.7	13.6088	2.82011	-5.77185
200.6	-12.6276	38.3228	-12.2993	200.6	-12.5957	2.0681	-9.44643	200.6	-11.603	14.7067	5.0959	200.6	14.2824	2.80526	-5.54062
200.5	-12.6578	38.2769	-12.4043	200.5	-12.6066	2.13487	-9.43719	200.5	-11.4396	14.7855	5.16329	200.5	14.852	2.78955	-5.30343
200.4	-12.6807	38.1397	-12.4069	200.4	-12.5708	2.15377	-9.40739	200.4	-11.3653	14.8415	5.2341	200.4	15.4275	2.77553	-5.12778
200.3	-12.7492	38.0404	-12.4185	200.3	-12.4454	2.16587	-9.37459	200.3	-11.3112	14.8594	5.31689	200.3	16.0842	2.74774	-4.97375
200.2	-12.8016	37.9001	-12.4214	200.2	-12.2985	2.19904	-9.29501	200.2	-11.2246	14.9343	5.41138	200.2	16.6745	2.72061	-4.79335
200.1	-12.8115	37.6435	-12.4375	200.1	-12.082	2.19138	-9.23696	200.1	-11.1516	15.0116	5.51153	200.1	17.2879	2.69088	-4.60244
200	-12.743	37.3532	-12.4706	200	-11.8975	2.17674	-9.21019	200	-11.0957	15.0808	5.568	200	17.8977	2.65534	-4.44924
199.9	-12.6975	37.0754	-12.5464	199.9	-11.8436	2.17681	-9.14283	199.9	-10.9974	15.1835	5.65002	199.9	18.5145	2.63398	-4.26736
199.8	-12.783	36.7028	-12.6568	199.8	-11.7717	2.15171	-9.14833	199.8	-10.939	15.2187	5.69046	199.8	19.1106	2.60656	-3.96287
199.7	-12.8571	36.4054	-12.7643	199.7	-11.727	2.11461	-9.0732	199.7	-10.8509	15.2403	5.73418	199.7	19.7072	2.596	-3.68887
199.6	-12.982	36.0213	-12.8865	199.6	-11.6159	2.09439	-8.96255	199.6	-10.8223	15.2106	5.75909	199.6	20.3032	2.5778	-3.44247
199.5	-13.1154	35.5497	-12.9704	199.5	-11.5934	2.0495	-8.90806	199.5	-10.7333	15.2185	5.814	199.5	20.967	2.58682	-3.2347
199.4	-13.1386	35.2183	-12.9449	199.4	-11.4619	2.02188	-8.93057	199.4	-10.6283	15.2606	5.86611	199.4	21.679	2.59287	-2.97038
199.3	-13.1017	34.9749	-12.9433	199.3	-11.358	2.02347	-8.89979	199.3	-10.4362	15.3102	5.96816	199.3	22.4288	2.5842	-2.75584
199.2	-13.0852	34.6544	-12.8662	199.2	-11.2344	1.99154	-8.81256	199.2	-10.3407	15.3197	6.01591	199.2	23.1071	2.5564	-2.52755
199.1	-13.0452	34.2832	-12.8125	199.1	-10.9752	1.977	-8.62017	199.1	-10.2435	15.307	6.0883	199.1	23.7365	2.53874	-2.35382
199	-12.965	33.9739	-12.8148	199	-10.7911	1.96744	-8.54485	199	-10.2743	15.2616	6.10232	199	24.3862	2.51463	-2.128
198.9	-12.9759	33.425	-12.8107	198.9	-10.6298	1.92314	-8.46667	198.9	-10.2584	15.2345	6.20907	198.9	24.9083	2.47285	-1.90308
198.8	-13.0405	32.8619	-12.8084	198.8	-10.3076	1.85308	-8.23765	198.8	-10.345	15.1839	6.26207	198.8	25.5598	2.42941	-1.68605
198.7	-13.0611	32.3409	-12.8865	198.7	-10.181	1.78874	-7.98316	198.7	-10.2657	15.1765	6.28318	198.7	26.2525	2.41821	-1.39792
198.6	-13.1074	31.8253	-12.9376	198.6	-10.1251	1.76319	-7.82437	198.6	-10.1371	15.1663	6.31663	198.6	26.801	2.39799	-1.16932
198.5	-13.1017	31.284	-13.0436	198.5	-9.91644	1.7227	-7.76193	198.5	-9.94336	15.1088	6.28761	198.5	27.2121	2.40479	-0.874386
198.4	-13.1014	30.6777	-13.1451	198.4	-9.82647	1.67086	-7.7029	198.4	-9.81687	15.0853	6.26386	198.4	27.6302	2.38032	-0.60256
198.3	-13.192	30.2525	-13.1131	198.3	-9.73974	1.65423	-7.50428	198.3	-9.65838	15.1275	6.30646	198.3	28.1004	2.32803	-0.328174
198.2	-13.2083	29.988	-13.0805	198.2	-9.43072	1.64732	-7.22812	198.2	-9.40479	15.1296	6.4128	198.2	28.4432	2.27189	-0.0215819
198.1	-13.0932	29.6766	-13.1125	198.1	-9.22189	1.64686	-7.02968	198.1	-9.02573	15.1792	6.50223	198.1	28.7613	2.22669	0.0588752
198	-13.1119	29.0889	-13.1328	198	-8.97659	1.59957	-6.90572	198	-8.71129	15.2188	6.62103	198	29.1958	2.1798	0.0920939
197.9	-13.0954	28.6053	-13.0469					197.9	-8.44081	15.2563	6.82123
197.8	-13.1597	28.1605	-12.9435					197.8	-8.3718	15.1652	6.95439
197.7	-13.2014	27.4279	-13.012					197.7	-8.42113	15.0728	6.94445
197.6	-13.3177	26.7076	-13.06					197.6	-8.43058	14.902	6.92236
197.5	-13.2444	26.0777	-13.0589					197.5	-8.35614	14.8566	6.96378
197.4	-13.1199	25.5262	-13.114					197.4	-8.21545	14.7487	7.06015
197.3	-13.1344	24.9358	-13.087					197.3	-7.8979	14.6988	7.1227
197.2	-13.226	24.631	-12.8588					197.2	-7.71743	14.6271	6.96633
197.1	-13.3155	24.0143	-12.745					197.1	-7.51476	14.5949	6.95694
197	-13.3144	23.5543	-12.6507					197	-7.41345	14.5818	6.94493
196.9	-13.2888	23.102	-12.6041					196.9	-7.26294	14.4556	6.84785
196.8	-13.3155	22.782	-12.51					196.8	-7.07615	14.3452	6.76615
196.7	-13.308	22.5059	-12.4471					196.7	-7.0887	14.2699	6.91438
196.6	-13.3257	22.0695	-12.6184					196.6	-6.8565	14.1509	7.04874
196.5	-13.6812	21.3361	-12.6901					196.5	-6.4632	14.0109	7.11612
196.4	-14.1246	20.7206	-12.6536					196.4	-6.56871	13.8774	7.13649
196.3	-14.2395	20.3286	-12.8833					196.3	-6.43626	13.663	7.18311
196.2	-14.3089	19.7088	-13.1459					196.2	-6.25302	13.3735	7.01316
196.1	-13.9855	18.9388	-12.9368					196.1	-6.42137	13.4213	6.90915
196	-13.4496	18.0686	-12.8058					196	-6.39531	13.1369	6.56074
195.9	-13.4737	17.256	-12.7928					195.9	-6.26769	12.6666	6.28215
195.8	-13.5327	16.6903	-12.9218					195.8	-5.74275	12.2379	6.25773
195.7	-14.0126	16.102	-12.4263					195.7	-4.74479	12.2583	6.25122
195.6	-13.6728	15.3643	-11.8169					195.6	-4.42215	12.2253	6.37787
195.5	-12.7874	14.7853	-12.1099					195.5	-4.52689	12.4412	6.71097
195.4	-11.7774	14.4491	-12.9146					195.4	-4.65204	12.7614	6.95171
195.3	-11.5681	13.154	-13.4844					195.3	-4.11291	12.771	7.13193
195.2	-12.0318	12.6554	-14.0829					195.2	-4.70683	12.3075	6.96516
195.1	-11.7496	12.531	-13.7217					195.1	-4.75589	11.7124	7.1582
195	-10.7382	11.7301	-12.7478					195	-4.33439	11.2244	7.15345

## Sheet: Fig4a, Suppl. Fig9a
Tau																								TDP
With stirring												Without stirring												With stirring												Without stirring
1st				2nd				3rd				1st				2nd				3rd				1st				2nd				3rd				1st				2nd				3rd
Temp. (℃)	Time (h)	ThT (a.u.)	LS (a.u.)	Temp. (℃)	Time (h)	ThT (a.u.)	LS (a.u.)	Temp. (℃)	Time (h)	ThT (a.u.)	LS (a.u.)	Temp. (℃)	Time (h)	ThT (a.u.)	LS (a.u.)	Temp. (℃)	Time (h)	ThT (a.u.)	LS (a.u.)	Temp. (℃)	Time (h)	ThT (a.u.)	LS (a.u.)	Temp. (℃)	Time (h)	ThT (a.u.)	LS (a.u.)	Temp. (℃)	Time (h)	ThT (a.u.)	LS (a.u.)	Temp. (℃)	Time (h)	ThT (a.u.)	LS (a.u.)	Temp. (℃)	Time (h)	ThT (a.u.)	LS (a.u.)	Temp. (℃)	Time (h)	ThT (a.u.)	LS (a.u.)	Temp. (℃)	Time (h)	ThT (a.u.)	LS (a.u.)
25.6	0	2.832	89.7	25.3	0	2.272	92.9	24.9	0	2.113	68.6	24.9	0	2.796	179.8	26.6	0	2.177	94.9	24.6	0	2.361	52.7	28.67	0	22.563	2507	27.7	0	22.617	2775.7	25.85	0	20.982	1939.7	28.76	0	22.773	1179.6	24.9	0	19.826	925.6	25.94	0	19.898	1163.4
27	0.0333333	3.023	102.8	26.7	0.0333333	2.459	106.7	26.6	0.0333333	1.895	122.8	26.6	0.0333333	2.863	174.8	27.4	0.0333333	2.222	76.4	25.8	0.0333333	2.16	44.2	28.78	0.0333333	22.843	3585	27.63	0.0333333	21.877	2988.7	25.99	0.0333333	22.312	5962.7	28.71	0.0333333	20.893	1080.6	25.04	0.0333333	19.056	1047.6	25.69	0.0333333	18.608	1127.4
29	0.0666667	3.014	116.9	28.8	0.0666667	2.095	151.7	28.3	0.0666667	1.896	128.6	28.2	0.0666667	2.476	217.8	28.3	0.0666667	2.063	53.8	27.3	0.0666667	2.274	42.4	29.24	0.0666667	21.683	2026	28.23	0.0666667	21.737	4217.7	26.74	0.0666667	20.862	4628.7	29.22	0.0666667	20.483	1028.6	25.81	0.0666667	18.666	909.6	26.51	0.0666667	18.858	1054.4
30.8	0.1	2.994	125.1	30.9	0.1	1.967	137.9	30.3	0.1	1.653	99.4	30	0.1	2.47	162.3	29.7	0.1	2.061	55.5	29.8	0.1	2.233	46.6	30.27	0.1	21.143	1927	29.37	0.1	21.547	2807.7	27.87	0.1	19.462	1430.7	30.29	0.1	20.133	1037.6	26.99	0.1	18.326	890.6	27.54	0.1	19.028	1140.4
32.7	0.133333	2.765	96.3	32.7	0.133333	1.928	171.7	32.3	0.133333	1.688	85.3	31.8	0.133333	2.288	157.8	31.5	0.133333	1.814	56.3	31.5	0.133333	2.067	52.7	31.4	0.133333	20.083	1632	30.67	0.133333	20.497	2427.7	29.07	0.133333	19.182	1831.7	31.42	0.133333	19.393	975.6	28.3	0.133333	18.136	969.6	28.98	0.133333	18.118	1039.4
34.9	0.166667	2.728	89.4	34.4	0.166667	1.823	176.7	34.6	0.166667	1.492	106.3	33.7	0.166667	2.21	151	33.3	0.166667	1.749	49.9	33.1	0.166667	1.957	52.8	32.64	0.166667	19.743	1652	31.82	0.166667	19.747	1777.7	30.51	0.166667	18.882	1366.7	32.66	0.166667	19.213	1038.6	29.63	0.166667	17.926	881.6	30.3	0.166667	18.018	1212.4
36.8	0.2	2.592	152.3	35.8	0.2	1.725	280.7	36.4	0.2	1.536	99.9	35.8	0.2	2.213	149.1	35.3	0.2	1.697	52.4	34.8	0.2	1.814	51.7	33.98	0.2	19.483	1530	33.27	0.2	18.837	1547.7	31.83	0.2	18.692	2347.7	34.02	0.2	18.773	1133.6	31.23	0.2	17.616	920.6	31.81	0.2	17.558	1020.4
38.9	0.233333	2.796	81.6	38.5	0.233333	1.604	180.7	38.2	0.233333	1.393	65.9	37.8	0.233333	1.95	135.1	37.2	0.233333	1.609	50.5	37.3	0.233333	1.711	51.8	35.33	0.233333	18.773	1586	34.66	0.233333	18.937	1581.7	33.3	0.233333	18.372	1739.7	35.2	0.233333	18.063	994.6	32.69	0.233333	17.506	1232.6	33.25	0.233333	17.118	3448.4
40.8	0.266667	2.653	80.8	40.6	0.266667	1.583	122.4	39.8	0.266667	1.345	66.8	39.9	0.266667	1.965	134.9	39.4	0.266667	1.433	57.2	39.4	0.266667	1.904	62.1	36.64	0.266667	19.003	1658	36.14	0.266667	18.347	2140.7	34.76	0.266667	18.412	1887.7	36.61	0.266667	17.573	982.6	34.04	0.266667	16.936	957.6	34.67	0.266667	17.168	957.4
42.8	0.3	2.69	82.7	42.6	0.3	1.502	134.8	42.5	0.3	1.32	62.9	42.2	0.3	1.921	124.1	41.1	0.3	1.335	56.5	41.1	0.3	1.664	59.5	38.09	0.3	18.513	1726	37.6	0.3	18.107	2079.7	36.19	0.3	17.862	1792.7	37.99	0.3	17.533	1056.6	35.52	0.3	16.566	836.6	36.14	0.3	16.938	1131.4
45	0.333333	2.674	87.6	44.1	0.333333	1.29	117.5	44.1	0.333333	1.156	101.2	44.1	0.333333	1.611	114.1	43.2	0.333333	1.286	56.9	43.4	0.333333	1.667	65.1	39.54	0.333333	17.853	1773	39.04	0.333333	17.667	2291.7	37.64	0.333333	17.582	2001.7	39.39	0.333333	16.743	939.6	37.03	0.333333	16.256	885.6	37.58	0.333333	16.718	969.4
46.8	0.366667	2.723	87.6	46.5	0.366667	1.202	144.7	46.1	0.366667	1.213	165.3	46.4	0.366667	1.622	108	45.2	0.366667	1.186	58.6	45.5	0.366667	1.711	71	40.96	0.366667	17.653	1836	40.43	0.366667	17.617	2741.7	39.1	0.366667	17.552	2243.7	40.73	0.366667	16.513	906.6	38.51	0.366667	16.096	910.6	39.18	0.366667	16.348	1012.4
48.6	0.4	2.729	93.6	48.7	0.4	1.383	121.4	48.1	0.4	1.145	89.8	48.5	0.4	1.537	111.2	47.1	0.4	1.153	61.9	47.3	0.4	1.631	71.6	42.39	0.4	17.263	1843	41.94	0.4	17.407	2378.7	40.59	0.4	17.792	1920.7	42.12	0.4	16.013	991.6	40.07	0.4	15.776	1011.6	40.76	0.4	16.188	1111.4
50.4	0.433333	2.831	97.3	49.8	0.433333	1.29	151.7	50.2	0.433333	1.037	87.3	50.5	0.433333	1.486	109.7	49.1	0.433333	1.118	64.7	49.3	0.433333	1.67	78.5	43.75	0.433333	17.203	1925	43.38	0.433333	17.177	2575.7	42.05	0.433333	17.892	2001.7	43.55	0.433333	15.623	949.6	41.32	0.433333	15.766	994.6	42.18	0.433333	15.878	1161.4
52.7	0.466667	2.818	402.8	52.4	0.466667	1.037	142.7	52.2	0.466667	0.979	145.3	52.5	0.466667	1.445	111	51	0.466667	1.14	62.9	51.1	0.466667	1.63	84.3	45.27	0.466667	16.713	2032	44.87	0.466667	16.947	2595.7	43.51	0.466667	16.692	1926.7	45.01	0.466667	15.463	1000.6	42.95	0.466667	15.576	1076.6	43.71	0.466667	15.748	1070.4
54.6	0.5	2.761	112.3	53.9	0.5	1.071	130.9	54.1	0.5	0.938	86.2	54.5	0.5	1.594	119.2	52.9	0.5	0.99	67.6	53.1	0.5	1.69	103.1	46.72	0.5	17.053	2125	46.34	0.5	16.777	2505.7	45.1	0.5	17.002	2301.7	46.5	0.5	15.403	987.6	44.49	0.5	15.366	978.6	44.84	0.5	15.638	1046.4
56.5	0.533333	2.967	120.9	56.4	0.533333	0.905	134.8	55.6	0.533333	0.952	107	56.4	0.533333	1.61	128.4	54.9	0.533333	0.975	69.7	55	0.533333	1.695	96.4	48.13	0.533333	16.513	2083	47.79	0.533333	16.437	2757.7	46.48	0.533333	19.032	2700.7	47.96	0.533333	15.063	1020.6	45.92	0.533333	15.196	1124.6	46.2	0.533333	15.438	1096.4
58.3	0.566667	2.973	129.4	58.5	0.566667	0.998	122.1	57.6	0.566667	0.892	146.3	58.3	0.566667	1.758	114.8	56.7	0.566667	0.901	70	57	0.566667	1.643	106	49.66	0.566667	16.063	2078	49.26	0.566667	16.367	3080.7	48.1	0.566667	16.622	2219.7	49.4	0.566667	14.863	1096.6	47.23	0.566667	15.056	982.6	47.58	0.566667	15.368	1061.4
60.3	0.6	3.028	137.3	60.8	0.6	0.928	151.7	59.9	0.6	0.77	127.8	60.3	0.6	1.777	125.2	58.7	0.6	0.797	74.9	58.9	0.6	1.772	113.7	51.17	0.6	16.533	2218	50.78	0.6	16.507	3353.7	49.36	0.6	16.692	4047.7	50.94	0.6	14.603	1129.6	48.86	0.6	15.066	1161.6	49.12	0.6	15.128	1109.4
62.1	0.633333	3.082	157.9	62.8	0.633333	0.792	160.7	61.4	0.633333	0.854	114.2	62.5	0.633333	2.12	136.5	60.7	0.633333	0.881	76.6	60.7	0.633333	1.767	118.2	52.65	0.633333	15.843	2289	52.37	0.633333	15.967	3069.7	50.87	0.633333	17.692	3466.7	52.35	0.633333	14.463	1288.6	50.79	0.633333	14.886	1128.6	50.79	0.633333	14.948	1215.4
64.1	0.666667	3.068	195.6	64.4	0.666667	0.886	212.7	63.5	0.666667	0.835	143.3	64.3	0.666667	2.249	153.8	62.6	0.666667	0.758	89.9	62.6	0.666667	1.751	125.7	54.16	0.666667	15.533	2250	53.82	0.666667	16.007	3309.7	52.13	0.666667	17.342	4524.7	53.93	0.666667	14.353	1230.6	52.31	0.666667	14.816	1133.6	52.5	0.666667	14.778	1200.4
65.7	0.7	3.274	194	66.3	0.7	0.729	191.7	65.7	0.7	0.66	152.3	66	0.7	2.139	164.3	64.4	0.7	0.901	84.7	64.4	0.7	1.712	136.1	55.53	0.7	15.543	2435	55.26	0.7	15.677	3251.7	53.72	0.7	17.132	4120.7	55.35	0.7	14.103	1185.6	54.03	0.7	14.726	1264.6	54	0.7	14.808	1174.4
68.1	0.733333	3.162	195	68.1	0.733333	0.835	274.7	68.1	0.733333	0.804	137.6	68.1	0.733333	2.204	175.8	66.2	0.733333	0.733	86.8	66.3	0.733333	1.793	145.4	57.03	0.733333	15.513	2528	58.24	0.733333	15.537	3337.7	55.4	0.733333	17.722	4950.7	56.76	0.733333	14.053	1239.6	55.31	0.733333	14.496	1480.6	55.65	0.733333	14.648	1301.4
69.8	0.766667	3.162	218.8	69.9	0.766667	0.793	210.7	69.9	0.766667	0.802	165.3	69.8	0.766667	2.317	187.8	68.3	0.766667	0.723	91.2	68.3	0.766667	1.783	159	58.57	0.766667	15.233	2427	59.84	0.766667	15.677	3812.7	57.18	0.766667	17.202	4261.7	58.23	0.766667	13.853	1602.6	57.15	0.766667	14.366	1293.6	57.38	0.766667	14.568	1316.4
71.7	0.8	3.1	239.8	71.7	0.8	0.7	193.7	71.5	0.8	0.729	180.3	72.1	0.8	2.182	196.8	70.2	0.8	0.644	95.1	70.2	0.8	2.103	173.4	60.14	0.8	15.043	2548	60.27	0.8	15.447	3637.7	58.75	0.8	16.962	4162.7	59.8	0.8	13.663	1419.6	58.41	0.8	14.376	1367.6	59.15	0.8	14.348	1358.4
73.2	0.833333	3.381	268.8	73.6	0.833333	0.808	218.7	73.4	0.833333	0.838	180.3	73.8	0.833333	2.38	216.8	72.1	0.833333	0.61	98.4	71.8	0.833333	2.038	188.3	61.7	0.833333	15.023	2581	61.52	0.833333	15.847	3960.7	60.4	0.833333	17.392	4801.7	61.41	0.833333	13.553	1497.6	60.01	0.833333	14.296	1485.6	60.75	0.833333	14.198	1405.4
75.4	0.866667	3.511	309.8	75.7	0.866667	0.706	459.7	75.5	0.866667	0.823	212.3	75.6	0.866667	2.208	232.8	73.9	0.866667	0.694	102.5	73.3	0.866667	2.023	207.3	63.22	0.866667	14.943	2601	63.12	0.866667	18.347	9509.6	61.97	0.866667	36.792	5026.7	62.96	0.866667	13.303	1553.6	61.58	0.866667	14.216	1589.6	62.28	0.866667	14.188	1462.4
76.8	0.9	3.743	490.8	77.8	0.9	0.779	243.7	77.3	0.9	0.856	201.3	77.4	0.9	2.096	253.8	75.4	0.9	0.447	108.2	75.1	0.9	2.015	227.3	64.66	0.9	14.603	2809	64.66	0.9	18.357	9509.6	63.55	0.9	17.832	5386.7	64.5	0.9	13.103	1748.6	64.93	0.9	14.156	1636.6	63.92	0.9	14.248	1638.4
78.8	0.933333	3.762	392.8	79.7	0.933333	0.769	254.7	78.9	0.933333	0.892	240.3	79.1	0.933333	2.48	287.8	77.1	0.933333	0.609	113	76.6	0.933333	2.154	248.3	66.15	0.933333	14.563	2718	66.17	0.933333	16.127	6260.7	65.15	0.933333	34.672	9630.6	66	0.933333	13.013	1734.6	65.03	0.933333	13.996	1753.6	65.41	0.933333	13.848	1759.4
80.8	0.966667	3.679	463.8	82	0.966667	0.664	249.7	80.8	0.966667	0.929	249.3	81.1	0.966667	2.304	317.8	79	0.966667	0.577	121.1	78.2	0.966667	2.187	273.3	67.61	0.966667	14.113	2803	67.74	0.966667	16.027	5769.7	66.84	0.966667	17.522	7361.7	67.57	0.966667	12.683	1801.6	66.7	0.966667	13.736	1840.6	67.02	0.966667	13.858	1701.4
82.5	1	3.581	516.8	83.3	1	0.613	557.7	82.7	1	0.965	747.3	82.8	1	2.296	358.8	80.6	1	0.553	128.7	79.7	1	2.235	305.3	69.19	1	13.913	2952	69.29	1	16.657	7080.7	68.33	1	32.362	5630.7	69.08	1	12.833	1901.6	67.94	1	13.636	1901.6	68.57	1	13.728	1790.4
84.3	1.03333	3.839	621.8	86.4	1.03333	0.633	289.7	84.4	1.03333	1.024	321.3	84.6	1.03333	2.463	408.8	82.2	1.03333	0.53	139.7	81.9	1.03333	2.43	347.3	70.54	1.03333	14.623	2849	70.83	1.03333	16.267	6784.7	69.89	1.03333	25.342	9630.6	70.65	1.03333	12.393	1999.6	69.64	1.03333	13.536	1960.6	70.16	1.03333	13.568	1863.4
86.3	1.06667	4.039	699.8	87.9	1.06667	0.534	314.7	86.7	1.06667	1.204	437.3	86.4	1.06667	2.675	483.8	84.2	1.06667	0.587	153.7	83.8	1.06667	2.544	399.3	72.14	1.06667	13.513	2926	72.43	1.06667	18.227	9509.6	71.46	1.06667	24.762	7502.7	72.06	1.06667	12.183	2051.6	71.29	1.06667	13.366	2066.6	71.77	1.06667	13.328	1960.4
87.8	1.1	3.992	792.8	89.6	1.1	0.536	423.7	88.8	1.1	1.296	549.3	88	1.1	2.523	536.8	86.1	1.1	0.472	173.7	85.8	1.1	2.694	464.3	73.61	1.1	12.943	3163	73.86	1.1	18.477	7250.7	72.96	1.1	23.082	7913.7	73.59	1.1	11.953	2128.6	72.83	1.1	13.376	2129.6	73.24	1.1	13.508	2023.4
89.3	1.13333	3.984	941.8	91.9	1.13333	0.586	633.7	90.6	1.13333	1.416	791.3	90.1	1.13333	2.655	652.8	87.8	1.13333	0.564	201.7	87.7	1.13333	2.728	541.3	74.98	1.13333	12.923	2972	75.38	1.13333	18.167	9509.6	74.17	1.13333	15.792	6668.7	75.1	1.13333	11.883	2187.6	74.43	1.13333	12.836	2226.6	74.86	1.13333	13.508	2073.4
91.3	1.16667	3.924	1057.8	92.6	1.16667	0.502	542.7	91.1	1.16667	1.555	698.3	91.5	1.16667	2.529	772.8	88.9	1.16667	0.472	185.7	88.8	1.16667	2.823	747.3	76.31	1.16667	12.523	3080	76.77	1.16667	14.387	9509.6	75.47	1.16667	16.192	5690.7	76.34	1.16667	11.833	2267.6	75.88	1.16667	12.936	2288.6	76.15	1.16667	13.188	2121.4
91.9	1.2	4.088	1150.8	92.2	1.2	0.567	608.7	91.2	1.2	1.65	604.3	91.9	1.2	2.699	774.8	89.3	1.2	0.524	204.7	89.4	1.2	3.126	914.3	77.87	1.2	12.593	3103	78.12	1.2	15.437	9256.7	77.12	1.2	16.222	9293.7	77.71	1.2	11.473	2318.6	77.21	1.2	12.806	2376.6	77.78	1.2	13.128	2198.4
91.9	1.23333	4.11	1388.8	93.3	1.23333	0.585	449.7	91.1	1.23333	1.835	739.3	92.1	1.23333	2.746	915.8	89.4	1.23333	0.589	211.7	89.6	1.23333	3.403	1106.3	78.6	1.23333	12.593	3156	79.07	1.23333	59.007	6157.7	78.06	1.23333	16.602	6873.7	78.41	1.23333	11.623	2382.6	78.06	1.23333	12.896	2436.6	78.55	1.23333	13.008	2248.4
91.9	1.26667	4.442	1437.8	93.1	1.26667	0.708	478.7	91.2	1.26667	2.171	787.3	92.3	1.26667	2.899	996.8	89.6	1.26667	0.499	225.7	89.7	1.26667	3.416	878.3	78.98	1.26667	12.753	3204	79.42	1.26667	14.747	6603.7	78.39	1.26667	16.072	5111.7	78.75	1.26667	11.613	2470.6	78.41	1.26667	13.066	2551.6	78.98	1.26667	13.028	2320.4
92.2	1.3	4.335	1617.8	93.3	1.3	0.75	536.7	91.3	1.3	2.307	878.3	92.2	1.3	2.897	1068.8	89.9	1.3	0.436	239.7	89.6	1.3	3.666	955.3	79.22	1.3	12.953	3319	79.53	1.3	24.127	9509.6	78.59	1.3	19.832	6963.7	78.85	1.3	12.083	2549.6	78.59	1.3	13.166	2617.6	79.13	1.3	13.368	2398.4
92.2	1.33333	4.321	1780.8	93.7	1.33333	0.946	603.7	91.5	1.33333	2.596	1021.3	92	1.33333	3.061	1134.8	90.2	1.33333	0.457	248.7	89.7	1.33333	3.948	1029.3	79.25	1.33333	13.123	3381	79.6	1.33333	14.867	5267.7	78.9	1.33333	17.162	5362.7	79.09	1.33333	12.203	2631.6	78.74	1.33333	13.536	2718.6	79.28	1.33333	13.898	2474.4
92.1	1.36667	4.827	1957.8	93.3	1.36667	1.224	642.7	92.5	1.36667	2.555	1355.3	91.8	1.36667	2.997	1136.8	90.2	1.36667	0.581	259.7	89.8	1.36667	4.408	1106.3	79.34	1.36667	13.343	3451	79.79	1.36667	14.817	9509.6	78.92	1.36667	15.352	4716.7	79.12	1.36667	12.393	2723.6	78.96	1.36667	13.786	2822.6	79.37	1.36667	14.068	2564.4
92.2	1.4	4.928	2047.8	93.2	1.4	1.397	723.7	92.2	1.4	3.053	1208.3	91.9	1.4	2.995	1203.8	90.2	1.4	0.548	268.7	89.8	1.4	4.42	1173.3	79.43	1.4	13.633	3531	79.86	1.4	14.677	4389.7	78.9	1.4	16.072	5064.7	79.2	1.4	12.603	2794.6	78.93	1.4	14.296	2886.6	79.39	1.4	14.418	2641.4
92.1	1.43333	4.993	2152.8	92.8	1.43333	1.484	813.7	92.2	1.43333	3.263	1494.3	91.9	1.43333	3.006	1235.8	90.2	1.43333	0.473	277.7	89.8	1.43333	4.571	1235.3	79.44	1.43333	13.903	3545	79.87	1.43333	15.177	4944.7	79.06	1.43333	16.222	4959.7	79.14	1.43333	12.943	2846.6	78.78	1.43333	14.506	2960.6	79.48	1.43333	14.548	2694.4
92.1	1.46667	5.093	2251.8	92.6	1.46667	1.852	885.7	92.6	1.46667	3.406	1506.3	91.9	1.46667	3.115	1264.8	90.1	1.46667	0.534	287.7	89.8	1.46667	4.741	1323.3	79.55	1.46667	14.263	3726	79.89	1.46667	15.987	4799.7	79.08	1.46667	16.492	5300.7	79.34	1.46667	13.203	2911.6	78.88	1.46667	14.596	3018.6	79.57	1.46667	14.928	2746.4
92.2	1.5	5.137	2421.8	92.9	1.5	1.932	985.7	92.2	1.5	3.578	1622.3	91.9	1.5	3.079	1296.8	89.9	1.5	0.537	296.7	89.9	1.5	4.773	1332.3	79.61	1.5	14.273	3673	79.86	1.5	15.537	5509.7	79.09	1.5	16.932	4797.7	79.23	1.5	13.213	2941.6	78.94	1.5	15.056	3067.6	79.57	1.5	15.058	2798.4
92.3	1.53333	5.584	2481.8	93.1	1.53333	2.226	1007.7	92.1	1.53333	3.732	1735.3	92.1	1.53333	3.019	1360.8	89.8	1.53333	0.572	300.7	90.1	1.53333	4.892	1333.3	79.56	1.53333	14.403	3680	80.04	1.53333	15.907	5890.7	79.18	1.53333	17.512	5921.7	79.21	1.53333	13.463	2981.6	79.03	1.53333	14.946	3124.6	79.53	1.53333	15.538	2836.4
92.3	1.56667	5.608	2689.8	92.8	1.56667	2.255	1057.7	92.7	1.56667	4.179	1974.3	91.9	1.56667	3.09	1458.8	89.8	1.56667	0.523	306.7	90.1	1.56667	4.977	1445.3	79.56	1.56667	14.623	3710	80.3	1.56667	15.967	6150.7	79.26	1.56667	17.022	4746.7	79.31	1.56667	13.533	3020.6	79.07	1.56667	15.436	3150.6	79.6	1.56667	15.928	2880.4
92.3	1.6	5.834	2826.8	92.3	1.6	2.35	1173.7	93.2	1.6	4.417	2112.3	91.9	1.6	3.033	1384.8	89.6	1.6	0.47	314.7	90.1	1.6	5.187	1463.3	79.67	1.6	14.793	3721	80.08	1.6	16.767	5264.7	79.33	1.6	17.982	5009.7	79.41	1.6	13.953	3042.6	79.1	1.6	15.546	3204.6	79.64	1.6	15.928	2932.4
92.2	1.63333	5.812	2931.8	92.1	1.63333	2.563	1225.7	92.4	1.63333	4.613	2095.3	92	1.63333	3.016	1533.8	89.3	1.63333	0.594	309.7	90	1.63333	5.172	1496.3	79.77	1.63333	14.793	4031	80.08	1.63333	16.757	5546.7	79.31	1.63333	17.722	5087.7	79.41	1.63333	14.153	3073.6	79.18	1.63333	15.916	3229.6	79.6	1.63333	16.088	2944.4
92.8	1.66667	5.74	3100.8	92.3	1.66667	2.692	1338.7	92.3	1.66667	4.816	2243.3	92	1.66667	3.147	1399.8	89.6	1.66667	0.519	321.7	90	1.66667	5.339	1532.3	79.65	1.66667	15.093	3791	79.74	1.66667	17.007	5629.7	79.47	1.66667	21.532	5000.7	79.42	1.66667	14.183	3099.6	79.24	1.66667	16.176	3244.6	79.75	1.66667	16.488	2968.4
92.2	1.7	5.892	2873.8	91.7	1.7	2.897	1417.7	91.2	1.7	5.185	2246.3	91.2	1.7	3.369	1559.8	89.2	1.7	0.477	318.7	89.4	1.7	5.698	1579.3	79.53	1.7	15.273	3833	79.74	1.7	16.847	5412.7	79.34	1.7	17.322	4725.7	79.35	1.7	14.373	3109.6	73.77	1.7	18.046	3333.6	79.66	1.7	16.678	2997.4
89	1.73333	7.722	2926.8	88.7	1.73333	3.86	1465.7	88.6	1.73333	6.505	2436.3	87.9	1.73333	4.347	1717.8	86.6	1.73333	0.56	293.7	86.4	1.73333	7.588	1751.3	78.74	1.73333	15.653	3931	79.02	1.73333	16.847	4734.7	78.66	1.73333	17.912	5182.7	78.5	1.73333	14.803	3131.6	66.41	1.73333	22.716	3454.6	78.93	1.73333	16.898	3038.4
84.4	1.76667	11.037	3093.8	84.1	1.76667	5.215	2004.7	84.8	1.76667	8.763	2458.3	84.1	1.76667	5.318	1679.8	82.7	1.76667	0.717	281.7	82.7	1.76667	10.216	1787.3	77.59	1.76667	16.313	3826	77.85	1.76667	17.427	5126.7	77.44	1.76667	18.162	4360.7	77.33	1.76667	15.333	3173.6	60.97	1.76667	27.586	3548.6	77.65	1.76667	17.598	3071.4
79.9	1.8	16.517	3391.8	79.1	1.8	6.569	1604.7	79.9	1.8	13.243	2618.3	79.3	1.8	8.379	1778.8	78.1	1.8	0.796	270.7	78.2	1.8	14.556	1864.3	76.2	1.8	16.623	3780	76.62	1.8	18.407	4969.7	75.99	1.8	19.062	4470.7	76.01	1.8	15.893	3218.6	57.13	1.8	32.436	3616.6	76.36	1.8	18.588	3117.4
75.1	1.83333	27.507	3465.8	74.1	1.83333	8.641	1750.7	74.6	1.83333	19.803	2730.3	74.4	1.83333	12.498	1836.8	73.5	1.83333	0.702	254.7	73.5	1.83333	20.856	1898.3	74.86	1.83333	17.433	3831	75.35	1.83333	18.837	5026.7	74.72	1.83333	19.932	4483.7	74.59	1.83333	16.953	3271.6	54.18	1.83333	37.146	3670.6	74.93	1.83333	19.388	3150.4
69.6	1.86667	43.877	3668.8	68.9	1.86667	11.609	1674.7	69.3	1.86667	27.833	2798.3	69.4	1.86667	18.148	1867.8	68.8	1.86667	0.873	248.7	68.6	1.86667	28.476	1911.3	73.39	1.86667	18.243	3875	73.91	1.86667	19.667	5123.7	73.31	1.86667	20.872	4703.7	73.21	1.86667	17.663	3313.6	51.8	1.86667	41.456	3717.6	73.54	1.86667	20.188	3200.4
63.7	1.9	65.507	3707.8	63.9	1.9	14.319	1663.7	63.9	1.9	38.063	2932.3	64.2	1.9	24.078	1808.8	63.9	1.9	0.915	242.7	63.7	1.9	36.916	1918.3	72	1.9	19.193	3943	72.42	1.9	20.607	5331.7	71.95	1.9	21.822	4517.7	71.74	1.9	18.603	3366.6	49.73	1.9	44.846	3741.6	71.89	1.9	21.388	3224.4
58.4	1.93333	87.627	3792.8	58.6	1.93333	16.659	1774.7	58.4	1.93333	47.963	3000.3	59.2	1.93333	30.028	1749.8	58.8	1.93333	1.015	231.7	58.9	1.93333	46.026	1915.3	70.67	1.93333	20.173	3987	70.98	1.93333	21.697	5340.7	70.11	1.93333	22.852	4594.7	70.3	1.93333	19.383	3411.6	48.1	1.93333	47.996	3772.6	70.59	1.93333	22.158	3282.4
52.9	1.96667	112.877	4199.8	53.2	1.96667	21.009	1826.7	53.1	1.96667	59.273	3089.3	54.1	1.96667	37.838	1701.8	53.9	1.96667	1.332	221.7	54.1	1.96667	58.896	1870.3	69.22	1.96667	21.313	4085	69.58	1.96667	22.917	5592.7	68.81	1.96667	24.052	4768.7	68.87	1.96667	20.413	3438.6	56.59	1.96667	35.796	3723.6	69.13	1.96667	23.178	3314.4
47.7	2	139.377	3954.8	47.9	2	26.259	1771.7	47.9	2	70.363	3181.3	49.1	2	46.338	1697.8	49	2	1.531	213.7	49.2	2	69.066	1863.3	67.81	2	22.643	4085	67.97	2	24.117	5624.7	67.46	2	25.512	4973.7	67.47	2	21.573	3473.6	66.64	2	25.246	3647.6	67.7	2	24.658	3359.4
42.3	2.03333	160.277	4046.8	42.6	2.03333	26.589	1949.7	42.6	2.03333	81.023	3192.3	44.2	2.03333	54.278	1694.8	44.4	2.03333	1.817	210.7	44.4	2.03333	77.996	1858.3	66.34	2.03333	23.983	4131	66.57	2.03333	25.467	5562.7	66.09	2.03333	26.822	4963.7	65.98	2.03333	23.123	3514.6	67.73	2.03333	24.236	3648.6	66.32	2.03333	26.048	3412.4
37.2	2.06667	179.877	3869.8	37.2	2.06667	32.399	1894.7	37.2	2.06667	89.783	3249.3	39.6	2.06667	62.368	1763.8	39.4	2.06667	1.907	208.7	39.8	2.06667	89.246	1889.3	64.98	2.06667	25.663	4222	65.13	2.06667	26.857	5628.7	64.7	2.06667	28.712	4768.7	64.64	2.06667	24.413	3560.6	66.63	2.06667	24.816	3670.6	64.9	2.06667	27.158	3441.4
31.9	2.1	209.077	4044.8	32.1	2.1	34.479	1855.7	31.9	2.1	94.173	3294.3	34.9	2.1	69.658	1788.8	34.7	2.1	2.216	205.7	35.2	2.1	99.586	1935.3	63.62	2.1	34.623	4731	63.74	2.1	28.327	5853.7	63.23	2.1	29.652	4880.7	63.11	2.1	26.183	3583.6	64.81	2.1	26.566	3709.6	63.44	2.1	28.478	3458.4
28.9	2.13333	221.477	4230.8	28.9	2.13333	35.169	1931.7	28.7	2.13333	98.153	3449.3	31.2	2.13333	72.478	1713.8	31.1	2.13333	2.46	199.7	31.5	2.13333	102.686	1872.3	62.12	2.13333	29.183	4340	62.32	2.13333	29.877	5783.7	61.83	2.13333	31.822	4956.7	61.77	2.13333	27.453	3610.6	62.91	2.13333	28.326	3745.6	61.92	2.13333	30.478	3488.4
27.6	2.16667	224.777	4117.8	28.1	2.16667	37.199	1979.7	27.6	2.16667	100.803	3460.3	29.4	2.16667	70.128	1591.8	29.2	2.16667	2.478	205.7	29.6	2.16667	100.886	1778.3	60.73	2.16667	30.973	4358	60.96	2.16667	31.707	5737.7	60.42	2.16667	34.872	4888.7	60.37	2.16667	29.303	3627.6	60.87	2.16667	30.946	3792.6	60.66	2.16667	31.878	3530.4
27.3	2.2	215.577	4230.8	27.4	2.2	35.009	1928.7	27.2	2.2	100.003	3312.3	28.4	2.2	68.918	1509.8	28.2	2.2	2.462	200.7	28.6	2.2	100.086	1710.3	59.29	2.2	32.703	4361	59.53	2.2	33.667	5864.7	59	2.2	34.992	5035.7	58.9	2.2	31.803	3659.6	58.86	2.2	33.706	3836.6	59.13	2.2	33.768	3554.4
27.1	2.23333	227.177	4077.8	27.4	2.23333	37.149	1966.7	27.2	2.23333	100.703	3266.3	27.9	2.23333	69.778	1515.8	27.7	2.23333	2.618	222.7	28	2.23333	98.546	1690.3	57.72	2.23333	34.663	4391	58.01	2.23333	35.797	5838.7	57.47	2.23333	37.532	5022.7	57.41	2.23333	33.793	3686.6	56.8	2.23333	36.506	3861.6	57.59	2.23333	36.018	3572.4
27.1	2.26667	228.577	4230.8					27	2.26667	98.453	3404.3	27.6	2.26667	70.158	1547.8	27.3	2.26667	2.628	218.7	27.6	2.26667	100.886	1714.3	56.29	2.26667	37.223	4443	56.57	2.26667	37.397	6002.7	56.02	2.26667	39.172	5217.7	55.95	2.26667	35.533	3696.6	54.65	2.26667	40.216	3909.6	56.15	2.26667	38.128	3603.4
27.1	2.3	238.177	4245.8									27.4	2.3	71.968	1589.8	27.2	2.3	2.633	222.7					54.8	2.3	39.373	4458	54.73	2.3	40.197	6560.7	54.15	2.3	42.562	5164.7	54.55	2.3	38.123	3719.6	52.45	2.3	43.046	3929.6	54.75	2.3	40.758	3608.4
27.1	2.33333	236.577	4394.8									27.6	2.33333	71.188	1617.8	27.2	2.33333	2.728	224.7					53.4	2.33333	41.203	4466	53.53	2.33333	42.337	6457.7	53	2.33333	43.882	5028.7	53.06	2.33333	40.153	3718.6	50.3	2.33333	47.496	3951.6	53.31	2.33333	42.778	3629.4
												27.5	2.36667	72.018	1636.8	26.9	2.36667	2.577	224.7					51.99	2.36667	43.973	4503	52.13	2.36667	44.997	6549.7	51.56	2.36667	46.322	5100.7	51.57	2.36667	42.613	3756.6	48.04	2.36667	51.726	3989.6	51.79	2.36667	45.408	3640.4
												27.3	2.4	72.168	1641.8	27.2	2.4	2.624	220.7					50.53	2.4	46.373	4524	50.64	2.4	46.967	6723.7	50.24	2.4	48.762	5168.7	50.12	2.4	44.993	3766.6	45.86	2.4	57.006	4019.6	50.41	2.4	47.928	3660.4
												27.5	2.43333	72.958	1651.8	27.1	2.43333	2.657	220.7					49.12	2.43333	49.053	4556	49.24	2.43333	48.997	6565.7	48.82	2.43333	51.312	9630.6	48.68	2.43333	47.543	3778.6	43.61	2.43333	61.866	4073.6	48.99	2.43333	50.628	3671.4
												27.4	2.46667	72.668	1642.8	27	2.46667	2.676	218.7					47.71	2.46667	51.723	4601	47.79	2.46667	52.227	6504.7	47.37	2.46667	55.642	5327.7	47.26	2.46667	50.533	3784.6	41.31	2.46667	67.296	4081.6	47.59	2.46667	53.748	3694.4
																27.1	2.5	2.697	215.7					46.26	2.5	55.013	4589	46.36	2.5	54.677	6520.7	45.96	2.5	57.412	5164.7	45.84	2.5	53.453	3806.6	39.2	2.5	73.316	4133.6	46.14	2.5	56.218	3703.4
																27	2.53333	2.59	214.7					44.81	2.53333	57.963	4666	44.89	2.53333	57.617	6603.7	44.48	2.53333	60.482	5281.7	44.28	2.53333	56.293	3811.6	37.48	2.53333	78.036	4172.6	44.68	2.53333	58.908	3728.4
																27	2.56667	2.79	209.7					43.33	2.56667	61.473	4647	43.43	2.56667	60.327	6640.7	42.99	2.56667	63.752	5363.7	42.8	2.56667	59.973	3825.6	35.88	2.56667	83.186	4229.6	43.29	2.56667	62.398	3728.4
																27.2	2.6	2.677	209.7					41.91	2.6	64.353	4677	42.01	2.6	63.607	6677.7	41.63	2.6	67.522	5338.7	41.34	2.6	62.933	3838.6	33.9	2.6	88.886	4281.6	41.82	2.6	65.608	3747.4
																27	2.63333	2.611	206.7					40.48	2.63333	68.373	4697	40.55	2.63333	67.107	6645.7	40.18	2.63333	70.592	5400.7	39.97	2.63333	66.133	3856.6	31.81	2.63333	96.386	4338.6	40.43	2.63333	69.498	3757.4
																27.1	2.66667	2.709	208.7					39.04	2.66667	72.083	4758	38.93	2.66667	70.647	6707.7	38.77	2.66667	73.982	5375.7	38.57	2.66667	69.793	3884.6	30.32	2.66667	101.836	4383.6	38.97	2.66667	73.058	3817.4
																27	2.7	2.623	207.7					37.61	2.7	76.233	4773	37.63	2.7	74.077	6697.7	37.33	2.7	78.512	5440.7	37.14	2.7	73.563	3906.6	29.53	2.7	105.036	4433.6	37.53	2.7	76.548	3787.4
																27.1	2.73333	2.877	203.7					36.23	2.73333	80.223	4817	36.25	2.73333	77.627	7062.7	35.92	2.73333	82.182	5775.7	35.68	2.73333	77.873	3915.6	29.22	2.73333	107.336	4457.6	36.15	2.73333	80.868	3801.4
																27.1	2.76667	2.949	204.7					34.85	2.76667	84.463	4865	34.85	2.76667	81.737	6925.7	34.52	2.76667	87.002	5545.7	34.32	2.76667	81.713	3942.6	29.07	2.76667	107.436	4491.6	34.85	2.76667	84.828	3834.4
																27.1	2.8	2.861	208.7					33.47	2.8	88.753	4891	33.55	2.8	85.267	6875.7	33.18	2.8	92.922	5556.7	32.92	2.8	85.943	3961.6	28.98	2.8	107.736	4505.6	33.49	2.8	88.588	3840.4
																27.2	2.83333	2.754	207.7					32.12	2.83333	92.863	4925	32.12	2.83333	89.447	6940.7	31.87	2.83333	95.052	5580.7	31.52	2.83333	91.073	3982.6	28.86	2.83333	108.236	4530.6	32.18	2.83333	93.168	3871.4
																27	2.86667	2.618	203.7					30.9	2.86667	97.093	4974	30.88	2.86667	93.027	6950.7	30.74	2.86667	98.812	5676.7	30.3	2.86667	94.853	4016.6	28.77	2.86667	108.336	4554.6	30.85	2.86667	97.268	3880.4
																26.9	2.9	2.726	200.7					30.21	2.9	99.593	5029	30.11	2.9	94.817	7009.7	29.87	2.9	101.582	5727.7	29.55	2.9	97.553	4035.6	28.67	2.9	108.736	4576.6	30.19	2.9	100.278	3908.4
																27	2.93333	2.974	204.7					29.76	2.93333	100.393	5039	29.87	2.93333	96.227	7131.7	29.58	2.93333	103.482	5765.7	29.19	2.93333	99.253	4040.6					29.83	2.93333	101.678	3910.4
																26.9	2.96667	2.788	201.7					29.51	2.96667	101.293	5117	29.69	2.96667	97.097	7071.7	29.33	2.96667	103.082	5853.7	29.03	2.96667	99.953	4056.6					29.65	2.96667	102.778	3921.4
																26.9	3	2.787	201.7					29.29	3	101.593	5235	29.57	3	96.597	7109.7	29.26	3	102.382	6132.7	28.98	3	100.953	4068.6					29.49	3	103.078	3927.4
																27	3.03333	2.754	202.7					29.43	3.03333	101.193	5301									28.87	3.03333	100.553	4077.6					29.55	3.03333	103.178	3936.4
																27.1	3.06667	2.85	209.7																	28.83	3.06667	100.653	4088.6					29.46	3.06667	103.378	3940.4
																27.1	3.1	3.004	207.7																	28.67	3.1	100.853	4091.6					29.4	3.1	103.478	3949.4
																27.2	3.13333	2.853	204.7																	28.71	3.13333	101.453	4108.6					29.24	3.13333	103.478	3966.4
																27.2	3.16667	2.936	202.7																	28.56	3.16667	101.253	4122.6					29.37	3.16667	103.878	3980.4
																27.1	3.2	2.829	206.7																	28.52	3.2	100.953	4111.6					29.28	3.2	103.178	3975.4
																27.1	3.23333	2.872	203.7																									29.28	3.23333	103.378	3988.4
																27.2	3.26667	2.792	203.7																									29.12	3.26667	103.478	3994.4

## Sheet: Fig4b
Tau				TDP
Wavelength (nm)	[Θ] (10^3 deg cm^2 dmol^-1)			Wavelength (nm)	[Θ] (10^3 deg cm^2 dmol^-1)
	Before	With stirring	Without stirring		Before	With stirring	Without stirring
250	-0.0771834	-0.06332	-0.0489685	250	-0.0387622	-0.0833018	-0.0885861
249.9	-0.0767854	-0.0629509	-0.0473769	249.9	-0.0403306	-0.0888353	-0.0946517
249.8	-0.0762611	-0.0627253	-0.0479111	249.8	-0.0383323	-0.0931519	-0.0950134
249.7	-0.0760233	-0.0624562	-0.0503154	249.7	-0.0446342	-0.0941948	-0.0900372
249.6	-0.07708	-0.0610259	-0.0499761	249.6	-0.0491611	-0.0981865	-0.0850719
249.5	-0.0773019	-0.0581589	-0.0465317	249.5	-0.0544622	-0.0993786	-0.0869706
249.4	-0.0758597	-0.0570801	-0.0492161	249.4	-0.0553137	-0.0966072	-0.0966478
249.3	-0.0780356	-0.055911	-0.0505926	249.3	-0.0625044	-0.0993067	-0.108544
249.2	-0.0790252	-0.0556124	-0.0533414	249.2	-0.0733959	-0.110212	-0.115214
249.1	-0.0805043	-0.0560042	-0.0579346	249.1	-0.0702855	-0.113591	-0.115583
249	-0.0816169	-0.0565561	-0.0634796	249	-0.0742307	-0.118559	-0.120085
248.9	-0.0839518	-0.058381	-0.0688689	248.9	-0.0795864	-0.123962	-0.136296
248.8	-0.0873818	-0.0593072	-0.0721056	248.8	-0.0797561	-0.124925	-0.146312
248.7	-0.0890436	-0.0623429	-0.0780873	248.7	-0.0774984	-0.127459	-0.146486
248.6	-0.0953407	-0.0680536	-0.0821703	248.6	-0.0774703	-0.131223	-0.146704
248.5	-0.0954163	-0.0679925	-0.0843041	248.5	-0.0813322	-0.134304	-0.15857
248.4	-0.096991	-0.0692807	-0.0856112	248.4	-0.092029	-0.141493	-0.17043
248.3	-0.0972043	-0.0710596	-0.0880303	248.3	-0.0969803	-0.148275	-0.176838
248.2	-0.102534	-0.0767952	-0.0918405	248.2	-0.0988926	-0.146948	-0.177848
248.1	-0.109529	-0.0824225	-0.0939619	248.1	-0.0973085	-0.14088	-0.177965
248	-0.113632	-0.0860064	-0.094688	248	-0.0925421	-0.137578	-0.183964
247.9	-0.11939	-0.0907321	-0.10056	247.9	-0.0923582	-0.141683	-0.189089
247.8	-0.121	-0.0931286	-0.105297	247.8	-0.0888413	-0.1442	-0.186354
247.7	-0.122649	-0.0935384	-0.104604	247.7	-0.0894176	-0.152202	-0.183109
247.6	-0.124338	-0.0981178	-0.108403	247.6	-0.0868868	-0.160126	-0.182388
247.5	-0.12703	-0.101662	-0.110894	247.5	-0.0821777	-0.159259	-0.182427
247.4	-0.130007	-0.103954	-0.110879	247.4	-0.0856801	-0.159439	-0.186208
247.3	-0.132158	-0.108696	-0.109722	247.3	-0.0927053	-0.161213	-0.190583
247.2	-0.136858	-0.112773	-0.112145	247.2	-0.101004	-0.16965	-0.193686
247.1	-0.138467	-0.113553	-0.116947	247.1	-0.103693	-0.167796	-0.191893
247	-0.141768	-0.116269	-0.12026	247	-0.107112	-0.171586	-0.199569
246.9	-0.14285	-0.115894	-0.124962	246.9	-0.106883	-0.172379	-0.206232
246.8	-0.147037	-0.119725	-0.128803	246.8	-0.109441	-0.181187	-0.207697
246.7	-0.148714	-0.120725	-0.131539	246.7	-0.111748	-0.184139	-0.203924
246.6	-0.153409	-0.123304	-0.133757	246.6	-0.115497	-0.180243	-0.203008
246.5	-0.156205	-0.124369	-0.134537	246.5	-0.119693	-0.178492	-0.204331
246.4	-0.158085	-0.126643	-0.13332	246.4	-0.125817	-0.184269	-0.202939
246.3	-0.161915	-0.128636	-0.133964	246.3	-0.129138	-0.191854	-0.201757
246.2	-0.162264	-0.129862	-0.131122	246.2	-0.125566	-0.190876	-0.204007
246.1	-0.165471	-0.134084	-0.129441	246.1	-0.129475	-0.187784	-0.210294
246	-0.167386	-0.138657	-0.13109	246	-0.128315	-0.181828	-0.215127
245.9	-0.172724	-0.144669	-0.133161	245.9	-0.129577	-0.18171	-0.217986
245.8	-0.177027	-0.150238	-0.138239	245.8	-0.13149	-0.177872	-0.222294
245.7	-0.181558	-0.156074	-0.145146	245.7	-0.14029	-0.181188	-0.230463
245.6	-0.189442	-0.162405	-0.152734	245.6	-0.138455	-0.184315	-0.230076
245.5	-0.195348	-0.165857	-0.157401	245.5	-0.139994	-0.187196	-0.229501
245.4	-0.202756	-0.173172	-0.159987	245.4	-0.14184	-0.190099	-0.232009
245.3	-0.20578	-0.178951	-0.162194	245.3	-0.143595	-0.19166	-0.230803
245.2	-0.207606	-0.183207	-0.163015	245.2	-0.150156	-0.193423	-0.234694
245.1	-0.211491	-0.187179	-0.16681	245.1	-0.157623	-0.193998	-0.239493
245	-0.21745	-0.193297	-0.17252	245	-0.156903	-0.194282	-0.245754
244.9	-0.225194	-0.200502	-0.180452	244.9	-0.159483	-0.206386	-0.254476
244.8	-0.235014	-0.209862	-0.192331	244.8	-0.162545	-0.210111	-0.256691
244.7	-0.241144	-0.213996	-0.20081	244.7	-0.166637	-0.211673	-0.265558
244.6	-0.24552	-0.218179	-0.205703	244.6	-0.173787	-0.211163	-0.27374
244.5	-0.250953	-0.220046	-0.211721	244.5	-0.187565	-0.215543	-0.27716
244.4	-0.256899	-0.220842	-0.217614	244.4	-0.194799	-0.223176	-0.279208
244.3	-0.26454	-0.226264	-0.226831	244.3	-0.202555	-0.230454	-0.279956
244.2	-0.269129	-0.229372	-0.233142	244.2	-0.208041	-0.240752	-0.283031
244.1	-0.273648	-0.233938	-0.236474	244.1	-0.218494	-0.253262	-0.285245
244	-0.277894	-0.240764	-0.241858	244	-0.22113	-0.263417	-0.28524
243.9	-0.278824	-0.243235	-0.245511	243.9	-0.227733	-0.277415	-0.293926
243.8	-0.279988	-0.245939	-0.248129	243.8	-0.236562	-0.294368	-0.302822
243.7	-0.281765	-0.247719	-0.251844	243.7	-0.249252	-0.309361	-0.315823
243.6	-0.290358	-0.253376	-0.259697	243.6	-0.250771	-0.311812	-0.321928
243.5	-0.298123	-0.259	-0.269754	243.5	-0.254028	-0.322314	-0.326194
243.4	-0.302143	-0.268072	-0.274499	243.4	-0.260573	-0.339272	-0.333464
243.3	-0.307124	-0.275697	-0.280727	243.3	-0.270388	-0.34734	-0.336205
243.2	-0.308957	-0.279198	-0.28712	243.2	-0.289402	-0.358449	-0.345939
243.1	-0.310732	-0.281737	-0.290176	243.1	-0.301294	-0.375895	-0.359158
243	-0.31172	-0.283759	-0.293328	243	-0.310513	-0.389273	-0.371602
242.9	-0.316516	-0.289872	-0.299043	242.9	-0.312829	-0.398894	-0.387174
242.8	-0.323737	-0.301616	-0.307002	242.8	-0.313907	-0.40154	-0.397335
242.7	-0.333099	-0.313699	-0.318929	242.7	-0.320849	-0.413958	-0.405505
242.6	-0.345915	-0.324494	-0.329979	242.6	-0.330243	-0.420324	-0.413309
242.5	-0.356816	-0.332178	-0.338551	242.5	-0.341291	-0.421993	-0.423076
242.4	-0.365286	-0.337982	-0.348531	242.4	-0.345349	-0.427258	-0.440295
242.3	-0.373743	-0.344125	-0.357534	242.3	-0.347568	-0.428138	-0.45472
242.2	-0.382009	-0.350881	-0.366116	242.2	-0.361808	-0.432473	-0.46427
242.1	-0.392128	-0.361824	-0.375347	242.1	-0.366188	-0.432802	-0.473639
242	-0.402401	-0.373333	-0.386654	242	-0.367211	-0.435151	-0.475773
241.9	-0.40889	-0.380848	-0.394208	241.9	-0.374851	-0.443334	-0.48817
241.8	-0.416462	-0.389598	-0.400455	241.8	-0.383605	-0.449641	-0.507034
241.7	-0.425624	-0.39361	-0.408217	241.7	-0.38712	-0.440963	-0.51819
241.6	-0.436448	-0.403824	-0.416968	241.6	-0.398434	-0.450193	-0.532932
241.5	-0.449548	-0.415887	-0.426144	241.5	-0.398263	-0.455444	-0.53984
241.4	-0.462289	-0.428243	-0.435666	241.4	-0.397692	-0.453973	-0.544494
241.3	-0.475019	-0.440404	-0.445691	241.3	-0.404089	-0.45948	-0.55056
241.2	-0.483806	-0.452416	-0.457802	241.2	-0.414445	-0.467609	-0.546552
241.1	-0.491275	-0.462223	-0.464579	241.1	-0.429371	-0.483312	-0.553154
241	-0.497333	-0.466857	-0.466659	241	-0.436211	-0.486895	-0.55938
240.9	-0.502441	-0.469146	-0.467361	240.9	-0.440823	-0.502178	-0.574431
240.8	-0.504809	-0.475188	-0.471156	240.8	-0.448031	-0.512048	-0.580619
240.7	-0.50742	-0.479976	-0.473826	240.7	-0.459149	-0.522677	-0.590746
240.6	-0.513548	-0.484317	-0.476439	240.6	-0.474089	-0.535826	-0.602635
240.5	-0.520584	-0.492145	-0.480698	240.5	-0.484597	-0.548897	-0.61709
240.4	-0.52782	-0.499336	-0.488063	240.4	-0.493833	-0.548915	-0.620227
240.3	-0.538793	-0.508769	-0.496012	240.3	-0.503571	-0.552878	-0.634706
240.2	-0.550731	-0.52138	-0.505654	240.2	-0.520918	-0.565895	-0.652984
240.1	-0.56167	-0.530539	-0.513469	240.1	-0.52941	-0.576063	-0.656944
240	-0.573894	-0.541236	-0.521562	240	-0.548873	-0.603923	-0.671629
239.9	-0.582539	-0.548514	-0.528903	239.9	-0.561206	-0.621116	-0.678923
239.8	-0.588776	-0.554847	-0.535824	239.8	-0.565062	-0.630357	-0.685017
239.7	-0.596013	-0.562089	-0.543702	239.7	-0.57375	-0.649549	-0.693818
239.6	-0.607733	-0.572939	-0.554084	239.6	-0.578072	-0.659159	-0.697394
239.5	-0.619887	-0.581707	-0.563489	239.5	-0.58544	-0.673469	-0.710893
239.4	-0.628946	-0.586986	-0.571311	239.4	-0.588334	-0.691767	-0.72565
239.3	-0.642053	-0.599678	-0.584902	239.3	-0.594424	-0.70742	-0.738941
239.2	-0.650601	-0.614819	-0.599737	239.2	-0.600912	-0.716493	-0.745039
239.1	-0.66056	-0.62745	-0.6127	239.1	-0.607354	-0.726752	-0.756715
239	-0.674548	-0.639149	-0.624591	239	-0.612398	-0.735186	-0.759105
238.9	-0.686545	-0.651839	-0.63645	238.9	-0.61966	-0.741891	-0.759944
238.8	-0.699319	-0.662096	-0.648403	238.8	-0.621321	-0.741865	-0.757122
238.7	-0.710547	-0.673675	-0.65872	238.7	-0.630866	-0.758725	-0.769495
238.6	-0.717274	-0.682713	-0.665046	238.6	-0.648612	-0.779824	-0.78004
238.5	-0.724554	-0.686013	-0.66878	238.5	-0.659278	-0.79176	-0.788138
238.4	-0.732452	-0.695667	-0.675353	238.4	-0.668849	-0.801709	-0.794037
238.3	-0.739381	-0.70633	-0.684591	238.3	-0.664593	-0.795794	-0.788716
238.2	-0.748024	-0.715654	-0.69198	238.2	-0.664403	-0.794008	-0.791824
238.1	-0.75636	-0.723013	-0.6952	238.1	-0.681897	-0.804642	-0.797348
238	-0.765288	-0.731247	-0.701426	238	-0.69654	-0.811369	-0.811418
237.9	-0.775263	-0.740599	-0.710816	237.9	-0.717083	-0.826457	-0.833772
237.8	-0.782554	-0.749925	-0.717653	237.8	-0.741422	-0.84154	-0.8537
237.7	-0.792264	-0.761936	-0.726469	237.7	-0.756028	-0.84522	-0.8663
237.6	-0.80026	-0.773808	-0.735158	237.6	-0.772452	-0.856362	-0.882005
237.5	-0.812588	-0.785027	-0.743714	237.5	-0.792355	-0.868549	-0.902151
237.4	-0.827944	-0.796834	-0.753658	237.4	-0.810099	-0.885785	-0.922484
237.3	-0.843142	-0.812346	-0.76319	237.3	-0.822715	-0.898499	-0.933922
237.2	-0.855377	-0.827515	-0.772387	237.2	-0.835037	-0.910323	-0.953284
237.1	-0.867494	-0.847002	-0.78531	237.1	-0.849519	-0.92295	-0.978605
237	-0.88012	-0.862302	-0.798887	237	-0.865986	-0.936979	-0.99963
236.9	-0.89044	-0.8733	-0.809433	236.9	-0.871647	-0.94589	-1.01768
236.8	-0.90204	-0.88749	-0.822802	236.8	-0.884808	-0.958375	-1.03303
236.7	-0.917473	-0.900216	-0.838181	236.7	-0.900596	-0.973114	-1.05538
236.6	-0.93307	-0.911607	-0.850696	236.6	-0.925289	-0.994677	-1.08495
236.5	-0.949093	-0.925445	-0.867005	236.5	-0.938616	-1.01586	-1.11076
236.4	-0.965219	-0.941885	-0.886485	236.4	-0.949614	-1.02999	-1.13867
236.3	-0.979202	-0.957201	-0.903802	236.3	-0.958092	-1.04818	-1.15109
236.2	-0.991612	-0.970077	-0.913271	236.2	-0.960702	-1.06282	-1.16065
236.1	-1.0066	-0.987687	-0.925082	236.1	-0.965279	-1.07677	-1.16965
236	-1.01925	-1.0025	-0.937663	236	-0.981833	-1.09448	-1.17961
235.9	-1.03375	-1.0161	-0.949987	235.9	-0.99268	-1.10617	-1.19276
235.8	-1.05055	-1.03089	-0.960574	235.8	-1.00623	-1.1232	-1.20885
235.7	-1.06612	-1.04265	-0.970846	235.7	-1.01094	-1.14121	-1.21907
235.6	-1.07813	-1.05151	-0.982927	235.6	-1.02399	-1.16431	-1.2394
235.5	-1.09116	-1.06555	-0.998685	235.5	-1.03718	-1.19207	-1.25199
235.4	-1.10586	-1.07727	-1.01017	235.4	-1.04463	-1.21322	-1.26159
235.3	-1.12188	-1.09059	-1.01883	235.3	-1.04737	-1.22699	-1.27521
235.2	-1.14054	-1.10773	-1.03158	235.2	-1.06087	-1.24137	-1.28932
235.1	-1.15959	-1.1275	-1.04819	235.1	-1.07089	-1.25209	-1.306
235	-1.17206	-1.14168	-1.06099	235	-1.08789	-1.27039	-1.32721
234.9	-1.18388	-1.15402	-1.07127	234.9	-1.10318	-1.28678	-1.3496
234.8	-1.1996	-1.16697	-1.0813	234.8	-1.12437	-1.30025	-1.36893
234.7	-1.21473	-1.1825	-1.09414	234.7	-1.14623	-1.32579	-1.39082
234.6	-1.23003	-1.19918	-1.10648	234.6	-1.16869	-1.34279	-1.41571
234.5	-1.2421	-1.21501	-1.1212	234.5	-1.19529	-1.36256	-1.44105
234.4	-1.25618	-1.22465	-1.13475	234.4	-1.20921	-1.37966	-1.46316
234.3	-1.27541	-1.23517	-1.15005	234.3	-1.21984	-1.39648	-1.48722
234.2	-1.29368	-1.24758	-1.16098	234.2	-1.23447	-1.41955	-1.50654
234.1	-1.30449	-1.25905	-1.17396	234.1	-1.24486	-1.43905	-1.52349
234	-1.31404	-1.27028	-1.18583	234	-1.265	-1.44991	-1.54309
233.9	-1.32846	-1.28823	-1.20263	233.9	-1.28549	-1.46421	-1.57132
233.8	-1.34275	-1.29861	-1.21501	233.8	-1.31372	-1.48272	-1.60976
233.7	-1.35405	-1.30923	-1.22816	233.7	-1.33439	-1.50189	-1.63389
233.6	-1.36313	-1.31969	-1.24413	233.6	-1.35744	-1.52796	-1.65914
233.5	-1.3728	-1.32865	-1.2589	233.5	-1.37566	-1.55216	-1.6876
233.4	-1.38301	-1.33943	-1.26914	233.4	-1.38893	-1.57415	-1.70896
233.3	-1.3941	-1.35672	-1.27905	233.3	-1.40075	-1.58793	-1.72102
233.2	-1.40678	-1.37746	-1.2934	233.2	-1.41809	-1.6096	-1.73436
233.1	-1.41757	-1.39317	-1.30848	233.1	-1.43898	-1.63816	-1.75865
233	-1.43031	-1.40445	-1.31891	233	-1.45244	-1.65742	-1.78016
232.9	-1.44652	-1.41301	-1.327	232.9	-1.46699	-1.67508	-1.80158
232.8	-1.46205	-1.42201	-1.33693	232.8	-1.48057	-1.69339	-1.81981
232.7	-1.47492	-1.43716	-1.34765	232.7	-1.50575	-1.71299	-1.83973
232.6	-1.48565	-1.45175	-1.3582	232.6	-1.5303	-1.72851	-1.86029
232.5	-1.49621	-1.47001	-1.37332	232.5	-1.55181	-1.73987	-1.88263
232.4	-1.51144	-1.48812	-1.38798	232.4	-1.58137	-1.76234	-1.91254
232.3	-1.52754	-1.50847	-1.40605	232.3	-1.61082	-1.7907	-1.94508
232.2	-1.54111	-1.52266	-1.4197	232.2	-1.63383	-1.80707	-1.96699
232.1	-1.55836	-1.54072	-1.43283	232.1	-1.64002	-1.81204	-1.97689
232	-1.5739	-1.55507	-1.44191	232	-1.6612	-1.83238	-2.00299
231.9	-1.5921	-1.57084	-1.44899	231.9	-1.68036	-1.84592	-2.02487
231.8	-1.61122	-1.59054	-1.46163	231.8	-1.6987	-1.8612	-2.03828
231.7	-1.62526	-1.60361	-1.47328	231.7	-1.72252	-1.88893	-2.062
231.6	-1.63938	-1.61139	-1.48315	231.6	-1.7358	-1.91402	-2.08716
231.5	-1.65301	-1.62221	-1.49421	231.5	-1.74411	-1.92817	-2.10226
231.4	-1.66178	-1.633	-1.5008	231.4	-1.756	-1.94382	-2.12225
231.3	-1.67074	-1.64618	-1.50781	231.3	-1.77147	-1.95761	-2.13875
231.2	-1.67578	-1.66356	-1.51755	231.2	-1.78484	-1.981	-2.16387
231.1	-1.68481	-1.67987	-1.52874	231.1	-1.80548	-2.00647	-2.18917
231	-1.69872	-1.68885	-1.53725	231	-1.82439	-2.02529	-2.2158
230.9	-1.7114	-1.70062	-1.5475	230.9	-1.84302	-2.0454	-2.24481
230.8	-1.72088	-1.70933	-1.55687	230.8	-1.86014	-2.07421	-2.26441
230.7	-1.73125	-1.72008	-1.56558	230.7	-1.86963	-2.09547	-2.28026
230.6	-1.74375	-1.73242	-1.57131	230.6	-1.87804	-2.11025	-2.29355
230.5	-1.75533	-1.74216	-1.5769	230.5	-1.88262	-2.13318	-2.31142
230.4	-1.76272	-1.75162	-1.58288	230.4	-1.89632	-2.15548	-2.32453
230.3	-1.77768	-1.7654	-1.59567	230.3	-1.91211	-2.17576	-2.33713
230.2	-1.79033	-1.77987	-1.61356	230.2	-1.92688	-2.19472	-2.34943
230.1	-1.80064	-1.78929	-1.62747	230.1	-1.938	-2.21209	-2.36935
230	-1.81442	-1.8037	-1.6399	230	-1.94943	-2.22032	-2.38183
229.9	-1.82985	-1.82012	-1.65241	229.9	-1.96847	-2.2399	-2.40482
229.8	-1.84551	-1.83389	-1.66387	229.8	-1.98728	-2.26226	-2.43909
229.7	-1.86345	-1.84975	-1.67713	229.7	-2.00154	-2.27853	-2.45749
229.6	-1.88206	-1.86225	-1.69045	229.6	-2.01454	-2.29211	-2.47654
229.5	-1.89919	-1.87207	-1.70176	229.5	-2.0321	-2.30296	-2.49674
229.4	-1.9148	-1.88517	-1.71113	229.4	-2.04196	-2.31106	-2.50905
229.3	-1.93082	-1.90337	-1.72513	229.3	-2.04837	-2.32808	-2.52626
229.2	-1.95028	-1.91963	-1.74116	229.2	-2.06477	-2.35661	-2.54279
229.1	-1.97062	-1.93848	-1.7592	229.1	-2.08754	-2.38325	-2.57316
229	-1.98585	-1.9512	-1.77231	229	-2.10236	-2.3956	-2.58875
228.9	-1.99535	-1.96187	-1.78206	228.9	-2.12289	-2.41671	-2.61299
228.8	-2.00559	-1.97928	-1.79346	228.8	-2.14803	-2.42845	-2.62759
228.7	-2.01888	-1.99295	-1.8031	228.7	-2.16746	-2.44112	-2.65594
228.6	-2.02909	-2.00722	-1.81344	228.6	-2.17856	-2.45591	-2.68029
228.5	-2.03704	-2.01725	-1.82128	228.5	-2.19108	-2.46857	-2.7064
228.4	-2.04868	-2.02964	-1.82557	228.4	-2.21165	-2.48744	-2.73617
228.3	-2.06105	-2.04349	-1.83304	228.3	-2.23108	-2.51272	-2.7665
228.2	-2.07054	-2.05812	-1.83953	228.2	-2.2496	-2.53142	-2.79047
228.1	-2.0755	-2.06805	-1.84244	228.1	-2.26603	-2.55073	-2.80483
228	-2.08529	-2.0754	-1.84886	228	-2.28504	-2.56974	-2.82116
227.9	-2.09285	-2.08757	-1.86007	227.9	-2.30191	-2.58908	-2.83404
227.8	-2.10108	-2.10049	-1.8741	227.8	-2.31276	-2.60699	-2.84232
227.7	-2.11333	-2.11447	-1.89133	227.7	-2.3219	-2.6271	-2.8722
227.6	-2.12168	-2.13003	-1.90811	227.6	-2.33544	-2.65264	-2.90329
227.5	-2.12407	-2.14253	-1.91625	227.5	-2.34043	-2.66459	-2.93046
227.4	-2.12943	-2.14833	-1.91646	227.4	-2.35094	-2.6786	-2.95522
227.3	-2.1384	-2.16129	-1.9212	227.3	-2.36788	-2.69714	-2.992
227.2	-2.14911	-2.1702	-1.92816	227.2	-2.37718	-2.70859	-3.01648
227.1	-2.15936	-2.17928	-1.9402	227.1	-2.39756	-2.74204	-3.04943
227	-2.16997	-2.19211	-1.95258	227	-2.40997	-2.78125	-3.08144
226.9	-2.18277	-2.2059	-1.96233	226.9	-2.42579	-2.81052	-3.10962
226.8	-2.20211	-2.2196	-1.97236	226.8	-2.44741	-2.84409	-3.13236
226.7	-2.21858	-2.23597	-1.98462	226.7	-2.47009	-2.87055	-3.15248
226.6	-2.23408	-2.25138	-1.99256	226.6	-2.48491	-2.89816	-3.17763
226.5	-2.24306	-2.26346	-2.00321	226.5	-2.49987	-2.92046	-3.19971
226.4	-2.25686	-2.27787	-2.01722	226.4	-2.51658	-2.9348	-3.22165
226.3	-2.26565	-2.29775	-2.03183	226.3	-2.5289	-2.95309	-3.24297
226.2	-2.27873	-2.31448	-2.04171	226.2	-2.54105	-2.97026	-3.26394
226.1	-2.29192	-2.33077	-2.04882	226.1	-2.5604	-2.99193	-3.29008
226	-2.30089	-2.34204	-2.05417	226	-2.58392	-3.01733	-3.30385
225.9	-2.31251	-2.34824	-2.05739	225.9	-2.59777	-3.03031	-3.31439
225.8	-2.3243	-2.35996	-2.06731	225.8	-2.61439	-3.04893	-3.32419
225.7	-2.33654	-2.37946	-2.07846	225.7	-2.62484	-3.06499	-3.33254
225.6	-2.34769	-2.39453	-2.09029	225.6	-2.64305	-3.07971	-3.34634
225.5	-2.36392	-2.41166	-2.10268	225.5	-2.67068	-3.10693	-3.36487
225.4	-2.37711	-2.4246	-2.10777	225.4	-2.68588	-3.12596	-3.38617
225.3	-2.38515	-2.43735	-2.1119	225.3	-2.69907	-3.13903	-3.40218
225.2	-2.39113	-2.44914	-2.11978	225.2	-2.70898	-3.14293	-3.41902
225.1	-2.3921	-2.46155	-2.12263	225.1	-2.72431	-3.1547	-3.44792
225	-2.39579	-2.4685	-2.12552	225	-2.73771	-3.17529	-3.4626
224.9	-2.39874	-2.47634	-2.13605	224.9	-2.7527	-3.1846	-3.47415
224.8	-2.40893	-2.48804	-2.14643	224.8	-2.76534	-3.19641	-3.48135
224.7	-2.41721	-2.49709	-2.15622	224.7	-2.78289	-3.21634	-3.4895
224.6	-2.42754	-2.50336	-2.16202	224.6	-2.79965	-3.23194	-3.49594
224.5	-2.43909	-2.51505	-2.16769	224.5	-2.81615	-3.26084	-3.51808
224.4	-2.44912	-2.52593	-2.17463	224.4	-2.83305	-3.28596	-3.53592
224.3	-2.46159	-2.54353	-2.18419	224.3	-2.84931	-3.29687	-3.5609
224.2	-2.46869	-2.5608	-2.19311	224.2	-2.86767	-3.31407	-3.57807
224.1	-2.48016	-2.57329	-2.19488	224.1	-2.88728	-3.33475	-3.60598
224	-2.48933	-2.58038	-2.20334	224	-2.90369	-3.35722	-3.63916
223.9	-2.49609	-2.58585	-2.21498	223.9	-2.91262	-3.3775	-3.65677
223.8	-2.50107	-2.59481	-2.22059	223.8	-2.91825	-3.40029	-3.6723
223.7	-2.50967	-2.60775	-2.22712	223.7	-2.93063	-3.40904	-3.68678
223.6	-2.51929	-2.6182	-2.23878	223.6	-2.95164	-3.41763	-3.70269
223.5	-2.53307	-2.62684	-2.25104	223.5	-2.97458	-3.43254	-3.71523
223.4	-2.54237	-2.63567	-2.26592	223.4	-2.99218	-3.44695	-3.72764
223.3	-2.55289	-2.64557	-2.27825	223.3	-3.00143	-3.45042	-3.74014
223.2	-2.56533	-2.65455	-2.28491	223.2	-3.00876	-3.47162	-3.74922
223.1	-2.58068	-2.66795	-2.2954	223.1	-3.01358	-3.49788	-3.76846
223	-2.59491	-2.68052	-2.30377	223	-3.00938	-3.51005	-3.78654
222.9	-2.60948	-2.69511	-2.31695	222.9	-3.00521	-3.52261	-3.80444
222.8	-2.6184	-2.70767	-2.33201	222.8	-3.00628	-3.52606	-3.82238
222.7	-2.6279	-2.71831	-2.3433	222.7	-3.02606	-3.53247	-3.85132
222.6	-2.6385	-2.72227	-2.35037	222.6	-3.03904	-3.54575	-3.86992
222.5	-2.65031	-2.72781	-2.35934	222.5	-3.04356	-3.54631	-3.88031
222.4	-2.66099	-2.74106	-2.37376	222.4	-3.05531	-3.55318	-3.8857
222.3	-2.67395	-2.7546	-2.38243	222.3	-3.07102	-3.56438	-3.89446
222.2	-2.68562	-2.77151	-2.38417	222.2	-3.07656	-3.57532	-3.91014
222.1	-2.69511	-2.78571	-2.39604	222.1	-3.07968	-3.58027	-3.91993
222	-2.70586	-2.79953	-2.40975	222	-3.08914	-3.5994	-3.92519
221.9	-2.71862	-2.81312	-2.42301	221.9	-3.10627	-3.63143	-3.93261
221.8	-2.73005	-2.82444	-2.43533	221.8	-3.11579	-3.66487	-3.96074
221.7	-2.74533	-2.83764	-2.45119	221.7	-3.11846	-3.68606	-3.9796
221.6	-2.75346	-2.85743	-2.46086	221.6	-3.12277	-3.71315	-4.00309
221.5	-2.75986	-2.87514	-2.47393	221.5	-3.12153	-3.72264	-4.02162
221.4	-2.76202	-2.88798	-2.48295	221.4	-3.13246	-3.71554	-4.03854
221.3	-2.76904	-2.90245	-2.49399	221.3	-3.15765	-3.72377	-4.05806
221.2	-2.77828	-2.91666	-2.50441	221.2	-3.17819	-3.73833	-4.08322
221.1	-2.78896	-2.92725	-2.51423	221.1	-3.19078	-3.7491	-4.09428
221	-2.80081	-2.94192	-2.52481	221	-3.18983	-3.76733	-4.09202
220.9	-2.8074	-2.95323	-2.53608	220.9	-3.18604	-3.78656	-4.10556
220.8	-2.81824	-2.96485	-2.5472	220.8	-3.19762	-3.81328	-4.13056
220.7	-2.82738	-2.97261	-2.55889	220.7	-3.1937	-3.84009	-4.15615
220.6	-2.83567	-2.98543	-2.56983	220.6	-3.17706	-3.84175	-4.16415
220.5	-2.84985	-2.99275	-2.58097	220.5	-3.1849	-3.85526	-4.17735
220.4	-2.86418	-3.00471	-2.59231	220.4	-3.19486	-3.86692	-4.18714
220.3	-2.87787	-3.01746	-2.60384	220.3	-3.19303	-3.8778	-4.20868
220.2	-2.89095	-3.03366	-2.613	220.2	-3.18742	-3.86322	-4.22133
220.1	-2.89624	-3.05111	-2.62232	220.1	-3.20065	-3.85587	-4.21673
220	-2.89832	-3.06013	-2.62208	220	-3.21901	-3.86982	-4.21494
219.9	-2.90926	-3.07024	-2.63337	219.9	-3.23781	-3.88929	-4.21947
219.8	-2.923	-3.08229	-2.64464	219.8	-3.25994	-3.90059	-4.2391
219.7	-2.93817	-3.09492	-2.65827	219.7	-3.26493	-3.91809	-4.25906
219.6	-2.9514	-3.10728	-2.67371	219.6	-3.26881	-3.93765	-4.28077
219.5	-2.95833	-3.12103	-2.68636	219.5	-3.2736	-3.95166	-4.29391
219.4	-2.96418	-3.13428	-2.69319	219.4	-3.28673	-3.95716	-4.32182
219.3	-2.97131	-3.14398	-2.70438	219.3	-3.29853	-3.96058	-4.3419
219.2	-2.98201	-3.15827	-2.71376	219.2	-3.30503	-3.96424	-4.34878
219.1	-2.99244	-3.17293	-2.72376	219.1	-3.30963	-3.96912	-4.35303
219	-3.00799	-3.18726	-2.73319	219	-3.31411	-3.96593	-4.36154
218.9	-3.01813	-3.19444	-2.74613	218.9	-3.33097	-3.97809	-4.37047
218.8	-3.02543	-3.21001	-2.76284	218.8	-3.34222	-3.98758	-4.37733
218.7	-3.03794	-3.22542	-2.77667	218.7	-3.35155	-3.99524	-4.39115
218.6	-3.05145	-3.23882	-2.79314	218.6	-3.36172	-3.98763	-4.38995
218.5	-3.06096	-3.2453	-2.80869	218.5	-3.37046	-3.98832	-4.38424
218.4	-3.0784	-3.25967	-2.82051	218.4	-3.37134	-3.99689	-4.39351
218.3	-3.10344	-3.28149	-2.84199	218.3	-3.37331	-4.00435	-4.41314
218.2	-3.11924	-3.2937	-2.8529	218.2	-3.3753	-4.00371	-4.43136
218.1	-3.13757	-3.31172	-2.86367	218.1	-3.38783	-4.01675	-4.43671
218	-3.16506	-3.33254	-2.87966	218	-3.41959	-4.02983	-4.44137
217.9	-3.18801	-3.35419	-2.89702	217.9	-3.42707	-4.04569	-4.45078
217.8	-3.21456	-3.371	-2.91045	217.8	-3.43843	-4.05722	-4.46652
217.7	-3.24559	-3.38695	-2.92586	217.7	-3.45819	-4.07277	-4.47392
217.6	-3.27563	-3.40562	-2.94164	217.6	-3.46898	-4.07784	-4.47834
217.5	-3.30163	-3.42221	-2.96208	217.5	-3.49299	-4.08653	-4.5004
217.4	-3.32477	-3.44935	-2.98179	217.4	-3.51121	-4.10418	-4.51313
217.3	-3.3421	-3.47367	-3.00427	217.3	-3.5435	-4.1218	-4.52233
217.2	-3.3662	-3.49977	-3.02561	217.2	-3.56337	-4.1401	-4.54584
217.1	-3.38898	-3.51798	-3.05096	217.1	-3.56514	-4.15585	-4.56704
217	-3.408	-3.5357	-3.06796	217	-3.56521	-4.16754	-4.58001
216.9	-3.4215	-3.55546	-3.08644	216.9	-3.57595	-4.17854	-4.60492
216.8	-3.43866	-3.58514	-3.1082	216.8	-3.58861	-4.19774	-4.63954
216.7	-3.46019	-3.6066	-3.12953	216.7	-3.60448	-4.21327	-4.65653
216.6	-3.47809	-3.6293	-3.14338	216.6	-3.61607	-4.22314	-4.66617
216.5	-3.50852	-3.66009	-3.16938	216.5	-3.6247	-4.24095	-4.67835
216.4	-3.53222	-3.68159	-3.19729	216.4	-3.62753	-4.24707	-4.69111
216.3	-3.54841	-3.69484	-3.21611	216.3	-3.62709	-4.25064	-4.70049
216.2	-3.56865	-3.71043	-3.2299	216.2	-3.6483	-4.2586	-4.69939
216.1	-3.59161	-3.73573	-3.25567	216.1	-3.6762	-4.2626	-4.71339
216	-3.6119	-3.77013	-3.29059	216	-3.68088	-4.27999	-4.71908
215.9	-3.63164	-3.79903	-3.31721	215.9	-3.68026	-4.29284	-4.73405
215.8	-3.65238	-3.82903	-3.34196	215.8	-3.68604	-4.30489	-4.75018
215.7	-3.67865	-3.84548	-3.37168	215.7	-3.698	-4.32204	-4.76352
215.6	-3.70754	-3.8694	-3.40104	215.6	-3.70248	-4.33607	-4.76885
215.5	-3.73438	-3.89195	-3.42655	215.5	-3.70453	-4.34563	-4.75216
215.4	-3.76322	-3.9182	-3.45342	215.4	-3.72198	-4.34865	-4.74107
215.3	-3.80011	-3.94711	-3.49187	215.3	-3.74867	-4.3623	-4.75844
215.2	-3.83413	-3.97612	-3.52366	215.2	-3.76519	-4.39281	-4.77736
215.1	-3.87356	-4.00494	-3.55542	215.1	-3.7665	-4.41883	-4.78293
215	-3.90977	-4.03331	-3.58841	215	-3.76313	-4.44182	-4.78996
214.9	-3.94647	-4.05562	-3.61666	214.9	-3.77926	-4.45327	-4.80344
214.8	-3.97106	-4.07043	-3.64315	214.8	-3.80241	-4.4625	-4.83229
214.7	-4.00144	-4.09515	-3.6767	214.7	-3.81809	-4.46835	-4.86625
214.6	-4.03635	-4.12741	-3.70667	214.6	-3.82921	-4.47857	-4.89253
214.5	-4.06674	-4.16053	-3.74465	214.5	-3.84375	-4.47254	-4.91623
214.4	-4.09618	-4.18927	-3.77445	214.4	-3.84467	-4.47173	-4.91497
214.3	-4.12903	-4.21518	-3.80221	214.3	-3.85598	-4.46937	-4.92176
214.2	-4.16049	-4.23981	-3.83204	214.2	-3.87937	-4.48626	-4.93074
214.1	-4.2005	-4.2661	-3.86451	214.1	-3.9013	-4.49714	-4.9181
214	-4.24187	-4.30147	-3.89112	214	-3.92853	-4.49302	-4.91497
213.9	-4.2889	-4.33805	-3.91996	213.9	-3.96079	-4.50564	-4.92354
213.8	-4.33484	-4.3756	-3.95509	213.8	-3.99719	-4.50613	-4.95172
213.7	-4.37282	-4.41031	-3.9844	213.7	-4.02949	-4.52522	-4.96817
213.6	-4.40531	-4.446	-4.01252	213.6	-4.04504	-4.5412	-4.96702
213.5	-4.44564	-4.47874	-4.04859	213.5	-4.05931	-4.54359	-4.9579
213.4	-4.49397	-4.51081	-4.08038	213.4	-4.09249	-4.54029	-4.97049
213.3	-4.53834	-4.54536	-4.11544	213.3	-4.1324	-4.52103	-4.98465
213.2	-4.57893	-4.58397	-4.15931	213.2	-4.14827	-4.52027	-4.98883
213.1	-4.62419	-4.62323	-4.2074	213.1	-4.16353	-4.50254	-4.97921
213	-4.67593	-4.66385	-4.25059	213	-4.20436	-4.50436	-4.96857
212.9	-4.7223	-4.69699	-4.3001	212.9	-4.24789	-4.52264	-4.97596
212.8	-4.77113	-4.739	-4.34917	212.8	-4.26093	-4.53054	-4.97903
212.7	-4.82694	-4.78448	-4.3983	212.7	-4.28838	-4.55623	-5.00326
212.6	-4.87901	-4.83352	-4.4405	212.6	-4.31074	-4.56612	-5.02205
212.5	-4.94105	-4.87984	-4.48531	212.5	-4.34458	-4.58402	-5.03426
212.4	-4.99547	-4.92509	-4.5328	212.4	-4.3709	-4.62079	-5.04935
212.3	-5.0554	-4.97275	-4.58714	212.3	-4.3969	-4.63963	-5.06853
212.2	-5.10908	-5.01932	-4.64207	212.2	-4.4308	-4.63291	-5.09934
212.1	-5.16222	-5.07417	-4.6911	212.1	-4.46924	-4.62451	-5.12731
212	-5.23041	-5.13306	-4.75056	212	-4.49712	-4.62959	-5.1488
211.9	-5.29778	-5.19014	-4.8034	211.9	-4.5463	-4.63898	-5.16427
211.8	-5.36703	-5.24908	-4.85388	211.8	-4.59011	-4.63534	-5.18149
211.7	-5.43319	-5.3084	-4.9125	211.7	-4.61222	-4.65644	-5.18889
211.6	-5.49668	-5.35708	-4.96848	211.6	-4.62341	-4.71301	-5.1954
211.5	-5.56409	-5.40919	-5.02929	211.5	-4.66351	-4.76926	-5.22296
211.4	-5.63419	-5.47113	-5.09469	211.4	-4.70403	-4.79347	-5.25863
211.3	-5.69968	-5.52849	-5.1528	211.3	-4.71697	-4.81724	-5.28052
211.2	-5.76701	-5.59171	-5.21735	211.2	-4.69887	-4.84056	-5.29301
211.1	-5.83369	-5.65086	-5.27384	211.1	-4.7226	-4.8554	-5.32149
211	-5.90855	-5.71193	-5.33291	211	-4.75394	-4.89245	-5.31204
210.9	-5.99138	-5.76583	-5.3983	210.9	-4.78693	-4.92945	-5.30556
210.8	-6.06113	-5.8287	-5.47088	210.8	-4.80482	-4.91121	-5.32264
210.7	-6.13696	-5.90783	-5.53783	210.7	-4.85171	-4.89245	-5.31569
210.6	-6.20637	-5.98095	-5.61077	210.6	-4.89581	-4.91748	-5.34664
210.5	-6.27943	-6.05316	-5.68059	210.5	-4.92183	-4.95905	-5.37435
210.4	-6.35805	-6.10743	-5.75365	210.4	-4.93	-4.9776	-5.36642
210.3	-6.43595	-6.16522	-5.82622	210.3	-4.96512	-5.0046	-5.35833
210.2	-6.51372	-6.22211	-5.90597	210.2	-4.99239	-5.04209	-5.34786
210.1	-6.58839	-6.27775	-5.9852	210.1	-5.0177	-5.08877	-5.32058
210	-6.65801	-6.33772	-6.0665	210	-5.06469	-5.11389	-5.31057
209.9	-6.73619	-6.40952	-6.14659	209.9	-5.13942	-5.12506	-5.31927
209.8	-6.81219	-6.48079	-6.22636	209.8	-5.21175	-5.10667	-5.27312
209.7	-6.89584	-6.54743	-6.2952	209.7	-5.25104	-5.1333	-5.23839
209.6	-6.98415	-6.61795	-6.37705	209.6	-5.29552	-5.21123	-5.21492
209.5	-7.07532	-6.69202	-6.45504	209.5	-5.31134	-5.27701	-5.1958
209.4	-7.1679	-6.76605	-6.54292	209.4	-5.28845	-5.35279	-5.19711
209.3	-7.24905	-6.83529	-6.62664	209.3	-5.30747	-5.41014	-5.2388
209.2	-7.33259	-6.9091	-6.70738	209.2	-5.38162	-5.41428	-5.25819
209.1	-7.42072	-6.98106	-6.78529	209.1	-5.39902	-5.40432	-5.25818
209	-7.51018	-7.04247	-6.88203	209	-5.39074	-5.44372	-5.26066
208.9	-7.60162	-7.10748	-6.97884	208.9	-5.39387	-5.49016	-5.28618
208.8	-7.69779	-7.17104	-7.07756	208.8	-5.4261	-5.46135	-5.3296
208.7	-7.79757	-7.24768	-7.18039	208.7	-5.51352	-5.64419	-5.33845
208.6	-7.88294	-7.32297	-7.27285	208.6	-5.62441	-5.73303	-5.4075
208.5	-7.98146	-7.40519	-7.37004	208.5	-5.6189	-5.69405	-5.38701
208.4	-8.0811	-7.49021	-7.47057	208.4	-5.66625	-5.78774	-5.50103
208.3	-8.18524	-7.56816	-7.56873	208.3	-5.76649	-5.69805	-5.57656
208.2	-8.28388	-7.64328	-7.65877	208.2	-5.79982	-5.54545	-5.66969
208.1	-8.39555	-7.72835	-7.75178	208.1	-5.80738	-5.3914	-5.62772
208	-8.50006	-7.83026	-7.84221	208	-5.81595	-5.34677	-5.63332
207.9	-8.60817	-7.92533	-7.93861	207.9	-5.78018	-5.78018	-5.78018
207.8	-8.7129	-8.01364	-8.03227	207.8	-5.87976	-5.87976	-5.87976
207.7	-8.81784	-8.09873	-8.11861	207.7	-6.13821	-6.13821	-6.13821
207.6	-8.9239	-8.1772	-8.20656	207.6	-6.14404	-6.14404	-6.14404
207.5	-9.03018	-8.25762	-8.31348	207.5	-5.99606	-5.99606	-5.99606
207.4	-9.14447	-8.34866	-8.41442	207.4	-5.93807	-5.93807	-5.93807
207.3	-9.24885	-8.43989	-8.50433	207.3	-5.95572	-5.95572	-5.95572
207.2	-9.33989	-8.52337	-8.59269	207.2	-6.06891	-6.06891	-6.06891
207.1	-9.45629	-8.60649	-8.68701	207.1	-6.28874	-6.28874	-6.28874
207	-9.56574	-8.68872	-8.77027	207	-6.42677	-6.42677	-6.42677
206.9	-9.68503	-8.78132	-8.87043	206.9	-6.27042	-6.27042	-6.27042
206.8	-9.79	-8.87579	-8.9754	206.8	-6.18448	-6.18448	-6.18448
206.7	-9.89628	-8.96223	-9.07631	206.7	-6.35905	-6.35905	-6.35905
206.6	-10.0058	-9.05504	-9.18409	206.6	-5.73754	-5.73754	-5.73754
206.5	-10.1106	-9.15453	-9.30036	206.5	-5.12639	-5.12639	-5.12639
206.4	-10.2223	-9.25531	-9.41839	206.4	-4.90246	-4.90246	-4.90246
206.3	-10.3282	-9.34994	-9.53509	206.3	-4.75316	-4.75316	-4.75316
206.2	-10.4227	-9.44901	-9.63833	206.2	-4.60841	-4.60841	-4.60841
206.1	-10.5136	-9.54813	-9.74114	206.1	-4.00252	-4.00252	-4.00252
206	-10.6087	-9.63441	-9.86624	206	-3.52559	-3.52559	-3.52559
205.9	-10.728	-9.72665	-10.003
205.8	-10.8525	-9.83259	-10.1061
205.7	-10.9585	-9.922	-10.2122
205.6	-11.0723	-10.0318	-10.3204
205.5	-11.1962	-10.1471	-10.4201
205.4	-11.2888	-10.256	-10.5142
205.3	-11.3944	-10.3504	-10.6245
205.2	-11.5018	-10.4423	-10.7259
205.1	-11.6043	-10.5266	-10.8227
205	-11.7112	-10.6218	-10.909
204.9	-11.8277	-10.7149	-10.9895
204.8	-11.9456	-10.8194	-11.0753
204.7	-12.0497	-10.923	-11.1799
204.6	-12.142	-11.0108	-11.2722
204.5	-12.2552	-11.0833	-11.3777
204.4	-12.379	-11.1534	-11.4993
204.3	-12.5207	-11.268	-11.6168
204.2	-12.6317	-11.3676	-11.7104
204.1	-12.7133	-11.4291	-11.8069
204	-12.8055	-11.4926	-11.9156
203.9	-12.8986	-11.5362	-12.0158
203.8	-12.9951	-11.5893	-12.1247
203.7	-13.1112	-11.6569	-12.236
203.6	-13.2096	-11.7192	-12.3098
203.5	-13.2884	-11.7757	-12.3904
203.4	-13.3867	-11.8425	-12.4876
203.3	-13.4909	-11.9004	-12.566
203.2	-13.5622	-11.9558	-12.6452
203.1	-13.6553	-11.9961	-12.7251
203	-13.7767	-12.0427	-12.7995
202.9	-13.8881	-12.1052	-12.8787
202.8	-13.965	-12.1654	-12.9313
202.7	-14.0495	-12.2267	-12.9756
202.6	-14.1456	-12.2584	-13.0231
202.5	-14.2326	-12.3011	-13.06
202.4	-14.3261	-12.3559	-13.1337
202.3	-14.3944	-12.3985	-13.2182
202.2	-14.4718	-12.4599	-13.3008
202.1	-14.5604	-12.5141	-13.3993
202	-14.65	-12.5807	-13.4745
201.9	-14.7347	-12.6481	-13.5874
201.8	-14.8197	-12.7169	-13.7041
201.7	-14.8731	-12.7691	-13.7867
201.6	-14.9302	-12.8605	-13.8671
201.5	-15.043	-12.9995	-13.9548
201.4	-15.1168	-13.1052	-14.0306
201.3	-15.139	-13.186	-14.0741
201.2	-15.1787	-13.2461	-14.1169
201.1	-15.2477	-13.2911	-14.2193
201	-15.3338	-13.3742	-14.2951
200.9	-15.3634	-13.406	-14.3967
200.8	-15.408	-13.4544	-14.5022
200.7	-15.4129	-13.5304	-14.548
200.6	-15.4898	-13.5596	-14.5596
200.5	-15.5626	-13.5982	-14.5801
200.4	-15.5976	-13.6542	-14.6118
200.3	-15.5949	-13.6396	-14.6455
200.2	-15.6403	-13.6396	-14.6196
200.1	-15.6373	-13.6478	-14.5511
200	-15.6349	-13.6823	-14.5875
199.9	-15.6373	-13.7352	-14.6946
199.8	-15.6377	-13.6808	-14.7504
199.7	-15.6381	-13.7088	-14.7189
199.6	-15.6018	-13.7112	-14.7239
199.5	-15.5224	-13.6817	-14.7124
199.4	-15.5232	-13.7077	-14.6947
199.3	-15.4686	-13.7144	-14.6138
199.2	-15.3517	-13.7792	-14.5105
199.1	-15.2201	-13.7979	-14.451
199	-15.2242	-13.7684	-14.4502
198.9	-15.2055	-13.8802	-14.5433
198.8	-15.0562	-13.8174	-14.6798
198.7	-14.9751	-13.6408	-14.8146
198.6	-14.8965	-13.6605	-14.814
198.5	-14.8492	-13.7156	-14.8284
198.4	-14.9481	-13.8307	-14.9296
198.3	-15.0672	-13.8612	-14.9515
198.2	-15.0563	-13.7038	-14.7905
198.1	-14.9248	-13.6005	-14.7328
198	-14.8998	-13.3243	-14.9721

## Sheet: Suppl. Fig3a
CL
With stirring												Without stirring
1st				2nd				3rd				1st				2nd				3rd
Temp. (℃)	Time (h)	ThT (a.u.)	LS (a.u.)	Temp. (℃)	Time (h)	ThT (a.u.)	LS (a.u.)	Temp. (℃)	Time (h)	ThT (a.u.)	LS (a.u.)	Temp. (℃)	Time (h)	ThT (a.u.)	LS (a.u.)	Temp. (℃)	Time (h)	ThT (a.u.)	LS (a.u.)	Temp. (℃)	Time (h)	ThT (a.u.)	LS (a.u.)
26.8	0	0.382	52.9	27.3	0	1.073	112.5	27.4	0	0.432	751	27.9	0	0.277	312.5	27.9	0	0.346	63.6	27.6	0	2.99	5544
27.2	0.0333333	0.361	0	27.3	0.0333333	1.231	102.7	27.6	0.0333333	0.319	279.1	27.7	0.0333333	0.238	333.4	28.1	0.0333333	0.281	62.2	27.7	0.0333333	2.947	5466
28.3	0.0666667	0.402	0	27.9	0.0666667	2.352	130.8	28.9	0.0666667	0.287	24.1	28.7	0.0666667	0.332	321.6	28.7	0.0666667	0.319	66.2	28.5	0.0666667	2.864	5239
30.2	0.1	0.36	0	29.8	0.1	2.501	120.8	30.4	0.1	0.306	9.3	30.1	0.1	0.268	362.2	30.1	0.1	0.246	60.1	30.1	0.1	2.658	5233
32	0.133333	0.28	12	31.3	0.133333	0.965	129.3	32.4	0.133333	0.362	7.1	31.6	0.133333	0.289	321.5	31.4	0.133333	0.266	59	32.1	0.133333	2.483	5064
34	0.166667	0.386	21.3	32.9	0.166667	1.242	125.5	33.9	0.166667	0.248	19.8	33.7	0.166667	0.07	335.5	33.4	0.166667	0.328	62.5	34.1	0.166667	2.321	4797
35.8	0.2	0.305	0	34.9	0.2	1.099	151.5	36.1	0.2	0.246	0	36.1	0.2	0.13	320.4	35.3	0.2	0.326	62.2	36.1	0.2	1.988	4393
38	0.233333	0.356	0	36.9	0.233333	2.022	118.1	38.2	0.233333	0.278	11.8	37.7	0.233333	0.174	303.2	37.2	0.233333	0.182	59	37.9	0.233333	1.737	4339
39.7	0.266667	0.33	0	38.7	0.266667	1.648	151.1	40.1	0.266667	0.255	7.9	39.6	0.266667	0.086	299.7	39.3	0.266667	0.246	57.9	39.8	0.266667	1.61	4049
41.6	0.3	0.374	59.5	40.8	0.3	1.002	150.4	42	0.3	0.248	2.6	41.5	0.3	0.089	283.9	41.1	0.3	0.202	59.4	42.1	0.3	1.384	3508
43.4	0.333333	0.365	0	42.7	0.333333	1.167	157.3	43.9	0.333333	0.223	29.2	43.7	0.333333	0.093	301.1	43.2	0.333333	0.237	52.3	44.1	0.333333	1.284	3636
45.6	0.366667	0.378	0	44.6	0.366667	1.073	133.9	45.7	0.366667	0.215	7.9	45.4	0.366667	0.09	285.5	45.1	0.366667	0.208	56.3	45.8	0.366667	1.213	3465
47.3	0.4	0.273	0	46.4	0.4	0.958	148.3	47.7	0.4	0.225	3.6	47.8	0.4	0.067	249.3	47.2	0.4	0.255	54.3	47.9	0.4	1.225	3444
49.3	0.433333	0.265	0	48.2	0.433333	1.151	134.1	49.7	0.433333	0.211	7.9	49.8	0.433333	0.034	266	48.9	0.433333	0.211	58.2	49.7	0.433333	1.023	3084
51.3	0.466667	0.3	0	50.1	0.466667	1.289	130.5	51.2	0.466667	0.242	11.1	51.8	0.466667	0.039	246.4	50.9	0.466667	0.234	53.9	51.6	0.466667	1.013	3030
52.8	0.5	0.296	0	51.9	0.5	1.043	149.9	53.1	0.5	0.252	46.9	53.8	0.5	0	254.4	52	0.5	0.196	56.3	53.3	0.5	0.863	2965
54.9	0.533333	0.334	0	54.2	0.533333	1.398	145.1	55.6	0.533333	0.171	0	55.6	0.533333	0.016	216.4	54.3	0.533333	0.23	53.7	55.6	0.533333	0.803	2567
56.7	0.566667	0.247	0	55.6	0.566667	1.409	142.9	58.5	0.566667	0.112	0	57.7	0.566667	0.04	193.6	56.1	0.566667	0.189	53.6	57.5	0.566667	0.769	2641
58.6	0.6	0.299	0	57.8	0.6	1.08	128	60.5	0.6	0.151	0.9	59.4	0.6	0.02	195.9	57.9	0.6	0.178	51.6	59.4	0.6	0.769	2392
60.7	0.633333	0.29	0	59.2	0.633333	0.953	174.8	62.4	0.633333	0.176	5.6	61.3	0.633333	0	190.9	59.9	0.633333	0.125	52.1	61.3	0.633333	0.696	2156
62.6	0.666667	0.225	0	61.2	0.666667	0.926	127.6	63.9	0.666667	0.212	16.8	63.3	0.666667	0.017	195.9	61.6	0.666667	0.198	51.6	63.4	0.666667	0.713	2161
64.5	0.7	0.308	0	63	0.7	1.13	153.3	65.7	0.7	0.138	11.3	65.3	0.7	0.023	162.3	63.6	0.7	0.103	56.6	65.1	0.7	0.534	2027
65.8	0.733333	0.307	0	64.7	0.733333	0.928	171.9	67.6	0.733333	0.186	7.6	66.9	0.733333	0	172.8	65.3	0.733333	0.148	52.4	67	0.733333	0.613	1602
67.6	0.766667	0.352	0	66.6	0.766667	0.892	173	69.7	0.766667	0.209	5.3	69.1	0.766667	0.046	145.5	67.2	0.766667	0.212	49.6	68.6	0.766667	0.586	1504
69.7	0.8	0.326	2.7	68.4	0.8	0.697	189.7	71.5	0.8	0.194	10.1	70.9	0.8	0	146.6	69.1	0.8	0.198	50.3	70.6	0.8	0.528	1534
71.5	0.833333	0.271	0	70.3	0.833333	0.873	194.6	73.8	0.833333	0.244	16.6	72.9	0.833333	0	151.7	70.5	0.833333	0.208	52.4	72.4	0.833333	0.436	1414
73.3	0.866667	0.253	1.1	72.3	0.866667	0.81	175.7	75.9	0.866667	0.266	43.4	74.7	0.866667	0.027	135.2	72.2	0.866667	0.2	51.2	74.1	0.866667	0.447	1313
75.1	0.9	0.25	7.5	73.8	0.9	0.672	191.2	75.1	0.9	0.69	92.6	76.4	0.9	0	129.2	73.9	0.9	0.128	53	75.7	0.9	0.403	1103
77.2	0.933333	0.196	7	75.6	0.933333	0.714	173.7	76.7	0.933333	0.888	128	78.3	0.933333	0.003	106.3	76.1	0.933333	0.181	54.7	77.8	0.933333	0.417	1208
79.8	0.966667	0.151	10.2	77.4	0.966667	0.801	191.2	77.8	0.966667	1.118	171.5	80.3	0.966667	0.024	106.1	77.7	0.966667	0.112	55.4	79.3	0.966667	0.383	812
82.7	1	0.222	35.5	79.5	1	0.572	204	79.9	1	1.597	246.3	82.1	1	0.024	107.1	79.3	1	0.134	51.7	80.8	1	0.353	804
84.8	1.03333	0.203	72.8	81.1	1.03333	0.694	230.7	81.1	1.03333	1.911	281.4	83.8	1.03333	0	99	81	1.03333	0.08	55.3	82.8	1.03333	0.325	751
86.4	1.06667	0.274	47	82.9	1.06667	0.654	265.6	82.8	1.06667	1.825	281	85.3	1.06667	0.032	88.8	82.6	1.06667	0.174	56.7	84.4	1.06667	0.34	650.7
86.9	1.1	0.425	83.1	84.4	1.1	0.682	227.8	84.8	1.1	1.84	532.2	86.9	1.1	0	89.4	84.1	1.1	0.126	57.8	86	1.1	0.324	552.9
89.4	1.13333	0.532	164.8	86.4	1.13333	0.621	252.5	88.3	1.13333	3.968	790	88.7	1.13333	0	90.8	86.2	1.13333	0.151	62.2	87.7	1.13333	0.291	549.7
90.3	1.16667	0.498	80.3	87.3	1.16667	0.771	261.4	90.3	1.16667	5.147	893	89.6	1.16667	0	88.1	87.3	1.16667	0.128	60.7	88.4	1.16667	0.244	416
90.6	1.2	0.497	52.8	87.5	1.2	0.848	266.9	91.6	1.2	6.169	840	90.4	1.2	0	91.8	87.5	1.2	0.094	64.2	89.1	1.2	0.267	462.5
90.7	1.23333	0.788	210.6	87.7	1.23333	1.076	264.8	93.1	1.23333	6.762	855	90.6	1.23333	0	86.5	87.8	1.23333	0.123	63	89.4	1.23333	0.335	409.6
92.1	1.26667	0.979	163.4	87.8	1.26667	1.19	297.7	93	1.26667	7.433	882	90.7	1.26667	0	91.8	88.2	1.26667	0.107	62.5	89.5	1.26667	0.299	333.3
89.9	1.3	1.522	274.4	88.1	1.3	1.157	266.2	93.3	1.3	7.407	896	90.6	1.3	0	86.1	88.3	1.3	0.131	62.4	89.5	1.3	0.269	336.9
88.9	1.33333	1.788	280	87.9	1.33333	0.803	203.1	93.3	1.33333	10.6	1204	90.5	1.33333	0	97.8	88.3	1.33333	0.113	63.8	89.2	1.33333	0.27	315.1
88.3	1.36667	1.567	252	88.2	1.36667	0.613	150.1	93.6	1.36667	11.07	1238	90.6	1.36667	0.005	94.8	88	1.36667	0.061	62.9	89.7	1.36667	0.282	295
88.5	1.4	1.541	193.1	88.2	1.4	0.842	193.9	94.2	1.4	11.51	1245	90.1	1.4	0.03	87.2	88.3	1.4	0.141	65.5	89.6	1.4	0.3	322.8
88.4	1.43333	0.897	144.5	88.3	1.43333	0.641	151.6	93.4	1.43333	14.49	1395	90.1	1.43333	0.043	86.5	88.3	1.43333	0.155	66.5	89.2	1.43333	0.271	261.2
88.4	1.46667	0.588	97.9	88.2	1.46667	0.601	141.5	94.3	1.46667	14.5	1444	89.9	1.46667	0	86.7	88.4	1.46667	0.154	65.5	89.3	1.46667	0.311	270.1
88.4	1.5	0.514	58.9	88.4	1.5	0.459	114.4	93.9	1.5	15.4	1467	90.1	1.5	0	96.4	88.5	1.5	0.152	65.2	89.3	1.5	0.326	250.3
88.4	1.53333	0.546	73.5	88.1	1.53333	0.56	128.1	92.7	1.53333	16.66	1464	90.5	1.53333	0	86.1	88.2	1.53333	0.07	65.7	89.2	1.53333	0.328	256.8
88.5	1.56667	0.528	63.7	87.8	1.56667	0.729	128.5	92.3	1.56667	17.04	1439	90.6	1.56667	0	85.1	88.3	1.56667	0.182	67.3	89.3	1.56667	0.28	231
88.4	1.6	0.469	53.5	88	1.6	0.625	128	90.2	1.6	21.82	1911	90.3	1.6	0	81.2	88.4	1.6	0.142	69.2	89.1	1.6	0.28	228.7
88.4	1.63333	0.556	47.7	87.9	1.63333	0.644	125.1	89.1	1.63333	22.71	1859	90.6	1.63333	0.002	90.3	88	1.63333	0.18	66.9	88.9	1.63333	0.24	272.4
88.5	1.66667	0.437	47	88.1	1.66667	0.686	123.7	88.6	1.66667	23.43	1875	90.5	1.66667	0.049	82.4	88.3	1.66667	0.115	67.2	89.2	1.66667	0.244	221.9
86.8	1.7	4.741	553.6	86.8	1.7	0.99	137.1	87.3	1.7	23.52	1766	89.3	1.7	0.01	78.8	87.4	1.7	0.184	70.6	88.4	1.7	0.298	242.9
85	1.73333	4.932	466	83.6	1.73333	3.482	339.6	83.8	1.73333	24.29	1602	86.2	1.73333	0	73.3	84.3	1.73333	0.152	66.4	85.1	1.73333	0.245	205.5
81.1	1.76667	4.365	339.9	79.3	1.76667	4.021	314.4	79.8	1.76667	25.68	1356	82.4	1.76667	0.052	71.9	80.4	1.76667	0.099	61.6	81.3	1.76667	0.273	217.8
76.4	1.8	4.166	261.4	75.1	1.8	2.621	175.7	76	1.8	54.32	2132	77.5	1.8	0.041	61.3	75.4	1.8	0.167	53.9	76.7	1.8	0.397	217
71.5	1.83333	4.805	230.9	70.1	1.83333	33.336	1406.1	72.6	1.83333	60.87	1964	72.8	1.83333	0.105	59.1	71.6	1.83333	0.18	51.1	71.9	1.83333	0.342	199.5
66.6	1.86667	5.647	211.7	65.5	1.86667	50.956	1735.1	67.2	1.86667	65.64	1756	68.2	1.86667	0.053	53.6	66.6	1.86667	0.155	48.1	67.4	1.86667	0.413	202.5
61.7	1.9	6.508	199.8	60.8	1.9	62.306	1795.1	61.7	1.9	107.08	2449	62.7	1.9	0.104	53.3	61.8	1.9	0.194	44.2	61.9	1.9	0.475	240.6
56.5	1.93333	7.507	196.4	55.8	1.93333	80.226	1773.1	56.9	1.93333	125.68	2440	58.1	1.93333	0.09	47.7	57.2	1.93333	0.202	41	57.4	1.93333	0.463	198.7
51.5	1.96667	8.785	174.5	51.4	1.96667	89.886	1708.1	51.8	1.96667	142.78	2350	53.4	1.96667	0.23	50.3	52.1	1.96667	0.312	37.5	52.9	1.96667	0.513	245.5
46.1	2	33.77	723	46.6	2	114.866	1970.1	46.3	2	159.88	2303	48.6	2	0.246	46.1	47.8	2	0.227	34.3	48.2	2	0.558	255.7
41.5	2.03333	39.62	662	41.7	2.03333	126.966	1908.1	41.6	2.03333	182.68	2241	43.7	2.03333	0.211	50	43.5	2.03333	0.306	32.1	43.2	2.03333	0.569	231
36.3	2.06667	45.57	735	36.7	2.06667	143.766	1878.1	36.3	2.06667	203.48	2198	39.7	2.06667	0.221	37.1	38.9	2.06667	0.248	29	38.4	2.06667	0.693	205
31.3	2.1	53.86	664	31.8	2.1	157.066	1809.1	31.1	2.1	224.78	2128	34.8	2.1	0.294	42	34.1	2.1	0.306	25.3	34.2	2.1	0.791	202.7
28.6	2.13333	55.25	713	29.1	2.13333	164.866	1781.1	28.2	2.13333	233.98	2090	31.4	2.13333	0.36	27.6	31	2.13333	0.355	24.8	30.9	2.13333	0.803	211
27.4	2.16667	57.98	657.4	27.9	2.16667	164.766	1746.1	27.2	2.16667	234.18	2044	29.7	2.16667	0.323	36.7	29.2	2.16667	0.372	24.8	28.9	2.16667	0.785	186.7
26.8	2.2	58.86	643.6	27.4	2.2	164.866	1705.1	26.8	2.2	230.18	2023	28.6	2.2	0.326	31	28.1	2.2	0.349	24.5	28	2.2	0.777	203.5
26.7	2.23333	59.51	687	27.2	2.23333	162.766	1688.1	26.6	2.23333	226.68	1976	28.4	2.23333	0.36	24.1	27.8	2.23333	0.313	24.5	27.7	2.23333	0.783	195.8
26.4	2.26667	59.51	758									28.3	2.26667	0.319	28.6	27.4	2.26667	0.27	25.1
26.4	2.3	57.92	679									27.9	2.3	0.349	30.6
26.6	2.33333	57.65	669
26.6	2.36667	56.16	644.8
26.6	2.4	54.68	638.1
26.6	2.43333	54.36	632
26.6	2.46667	53.54	630.1
26.6	2.5	54.18	612
26.5	2.53333	52.25	618.2
26.6	2.56667	51.5	623.1
26.5	2.6	50.46	594.3
26.7	2.63333	50.3	578.9

[truncated: 9 more sheets: Suppl. Fig3c, Suppl. Fig4, Suppl. Fig5a, Suppl. Fig5c, Suppl. Fig6a, Suppl. Fig6c, Suppl. Fig8a, Suppl. Fig8b, Suppl. Fig10]
